# Supplementary material for: Rice Fields as Important Habitats for Three Anuran Species—Significance and Implications for Conservation
Source: Animals (Basel). 2023 Dec 27;14(1):106. doi: 10.3390/ani14010106 (PMC10778459; doi:10.3390/ani14010106)
Supplement: Supplementary file 1 [file animals-14-00106-s001.zip]

Archive with 2 entries (2 files):
- S1 Data_from_Arbimon.csv
- S2 Water_parameter_values.pdf
