# Supplementary material for: Rice Fields as Important Habitats for Three Anuran Species—Significance and Implications for Conservation
Source: Animals (Basel). 2023 Dec 27;14(1):106. doi: 10.3390/ani14010106 (PMC10778459; doi:10.3390/ani14010106)
Supplement: Supplementary file 1 [file animals-14-00106-s001.zip › S1 Data_from_Arbimon.csv]

rec	presence	site	year	species	songtype	rain	temperature
20220809_192000.WAV	0	Tsalapitsa_rice	2022	Bufotes viridis	Common Song	0	22.6
20220809_192000.WAV	0	Tsalapitsa_rice	2022	Bufotes viridis	Common Song	0	22.6
20220809_192000.WAV	0	Tsalapitsa_rice	2022	Bufotes viridis	Common Song	0	22.6
20220809_192000.WAV	1	Tsalapitsa_rice	2022	Bufotes viridis	Common Song	0	22.6
20220809_192000.WAV	0	Tsalapitsa_rice	2022	Bufotes viridis	Common Song	0	22.6
20220809_192000.WAV	1	Tsalapitsa_rice	2022	Bufotes viridis	Common Song	0	22.6
20220809_192000.WAV	0	Tsalapitsa_rice	2022	Bufotes viridis	Common Song	0	22.6
20220809_192000.WAV	0	Tsalapitsa_rice	2022	Bufotes viridis	Common Song	0	22.6
20220809_192000.WAV	0	Tsalapitsa_rice	2022	Bufotes viridis	Common Song	0	22.6
20220809_192000.WAV	0	Tsalapitsa_rice	2022	Bufotes viridis	Common Song	0	22.6
20220809_194000.WAV	0	Tsalapitsa_rice	2022	Bufotes viridis	Common Song	0	22.6
20220809_194000.WAV	0	Tsalapitsa_rice	2022	Bufotes viridis	Common Song	0	22.6
20220809_194000.WAV	0	Tsalapitsa_rice	2022	Bufotes viridis	Common Song	0	22.6
20220809_194000.WAV	0	Tsalapitsa_rice	2022	Bufotes viridis	Common Song	0	22.6
20220809_194000.WAV	0	Tsalapitsa_rice	2022	Bufotes viridis	Common Song	0	22.6
20220809_194000.WAV	0	Tsalapitsa_rice	2022	Bufotes viridis	Common Song	0	22.6
20220809_194000.WAV	0	Tsalapitsa_rice	2022	Bufotes viridis	Common Song	0	22.6
20220809_194000.WAV	0	Tsalapitsa_rice	2022	Bufotes viridis	Common Song	0	22.6
20220809_194000.WAV	0	Tsalapitsa_rice	2022	Bufotes viridis	Common Song	0	22.6
20220809_194000.WAV	0	Tsalapitsa_rice	2022	Bufotes viridis	Common Song	0	22.6
20220808_212000.WAV	0	Tsalapitsa_rice	2022	Bufotes viridis	Common Song	0	22.7
20220808_212000.WAV	0	Tsalapitsa_rice	2022	Bufotes viridis	Common Song	0	22.7
20220808_212000.WAV	0	Tsalapitsa_rice	2022	Bufotes viridis	Common Song	0	22.7
20220808_212000.WAV	0	Tsalapitsa_rice	2022	Bufotes viridis	Common Song	0	22.7
20220808_212000.WAV	0	Tsalapitsa_rice	2022	Bufotes viridis	Common Song	0	22.7
20220808_212000.WAV	0	Tsalapitsa_rice	2022	Bufotes viridis	Common Song	0	22.7
20220808_212000.WAV	1	Tsalapitsa_rice	2022	Bufotes viridis	Common Song	0	22.7
20220808_212000.WAV	1	Tsalapitsa_rice	2022	Bufotes viridis	Common Song	0	22.7
20220808_212000.WAV	0	Tsalapitsa_rice	2022	Bufotes viridis	Common Song	0	22.7
20220808_212000.WAV	0	Tsalapitsa_rice	2022	Bufotes viridis	Common Song	0	22.7
20220803_224000.WAV	1	Tsalapitsa_rice	2022	Bufotes viridis	Common Song	0	20.4
20220803_224000.WAV	0	Tsalapitsa_rice	2022	Bufotes viridis	Common Song	0	20.4
20220803_224000.WAV	0	Tsalapitsa_rice	2022	Bufotes viridis	Common Song	0	20.4
20220803_224000.WAV	0	Tsalapitsa_rice	2022	Bufotes viridis	Common Song	0	20.4
20220803_224000.WAV	0	Tsalapitsa_rice	2022	Bufotes viridis	Common Song	0	20.4
20220803_224000.WAV	0	Tsalapitsa_rice	2022	Bufotes viridis	Common Song	0	20.4
20220803_224000.WAV	0	Tsalapitsa_rice	2022	Bufotes viridis	Common Song	0	20.4
20220803_224000.WAV	0	Tsalapitsa_rice	2022	Bufotes viridis	Common Song	0	20.4
20220803_224000.WAV	1	Tsalapitsa_rice	2022	Bufotes viridis	Common Song	0	20.4
20220803_224000.WAV	0	Tsalapitsa_rice	2022	Bufotes viridis	Common Song	0	20.4
20220726_204000.WAV	0	Tsalapitsa_rice	2022	Bufotes viridis	Common Song	0	24.8
20220726_204000.WAV	0	Tsalapitsa_rice	2022	Bufotes viridis	Common Song	0	24.8
20220726_204000.WAV	0	Tsalapitsa_rice	2022	Bufotes viridis	Common Song	0	24.8
20220726_204000.WAV	0	Tsalapitsa_rice	2022	Bufotes viridis	Common Song	0	24.8
20220726_204000.WAV	0	Tsalapitsa_rice	2022	Bufotes viridis	Common Song	0	24.8
20220726_204000.WAV	0	Tsalapitsa_rice	2022	Bufotes viridis	Common Song	0	24.8
20220726_204000.WAV	0	Tsalapitsa_rice	2022	Bufotes viridis	Common Song	0	24.8
20220726_204000.WAV	0	Tsalapitsa_rice	2022	Bufotes viridis	Common Song	0	24.8
20220726_204000.WAV	0	Tsalapitsa_rice	2022	Bufotes viridis	Common Song	0	24.8
20220726_204000.WAV	0	Tsalapitsa_rice	2022	Bufotes viridis	Common Song	0	24.8
20220807_230000.WAV	0	Tsalapitsa_rice	2022	Bufotes viridis	Common Song	0.2	22.2
20220807_230000.WAV	0	Tsalapitsa_rice	2022	Bufotes viridis	Common Song	0.2	22.2
20220807_230000.WAV	0	Tsalapitsa_rice	2022	Bufotes viridis	Common Song	0.2	22.2
20220807_230000.WAV	1	Tsalapitsa_rice	2022	Bufotes viridis	Common Song	0.2	22.2
20220807_230000.WAV	0	Tsalapitsa_rice	2022	Bufotes viridis	Common Song	0.2	22.2
20220807_230000.WAV	1	Tsalapitsa_rice	2022	Bufotes viridis	Common Song	0.2	22.2
20220807_230000.WAV	1	Tsalapitsa_rice	2022	Bufotes viridis	Common Song	0.2	22.2
20220807_230000.WAV	0	Tsalapitsa_rice	2022	Bufotes viridis	Common Song	0.2	22.2
20220807_230000.WAV	1	Tsalapitsa_rice	2022	Bufotes viridis	Common Song	0.2	22.2
20220807_230000.WAV	0	Tsalapitsa_rice	2022	Bufotes viridis	Common Song	0.2	22.2
20220808_190000.WAV	0	Tsalapitsa_rice	2022	Bufotes viridis	Common Song	0	22.7
20220808_190000.WAV	0	Tsalapitsa_rice	2022	Bufotes viridis	Common Song	0	22.7
20220808_190000.WAV	0	Tsalapitsa_rice	2022	Bufotes viridis	Common Song	0	22.7
20220808_190000.WAV	0	Tsalapitsa_rice	2022	Bufotes viridis	Common Song	0	22.7
20220808_190000.WAV	0	Tsalapitsa_rice	2022	Bufotes viridis	Common Song	0	22.7
20220808_190000.WAV	0	Tsalapitsa_rice	2022	Bufotes viridis	Common Song	0	22.7
20220808_190000.WAV	0	Tsalapitsa_rice	2022	Bufotes viridis	Common Song	0	22.7
20220808_190000.WAV	0	Tsalapitsa_rice	2022	Bufotes viridis	Common Song	0	22.7
20220808_190000.WAV	0	Tsalapitsa_rice	2022	Bufotes viridis	Common Song	0	22.7
20220808_190000.WAV	0	Tsalapitsa_rice	2022	Bufotes viridis	Common Song	0	22.7
20220808_204000.WAV	0	Tsalapitsa_rice	2022	Bufotes viridis	Common Song	0	22.7
20220808_204000.WAV	1	Tsalapitsa_rice	2022	Bufotes viridis	Common Song	0	22.7
20220808_204000.WAV	1	Tsalapitsa_rice	2022	Bufotes viridis	Common Song	0	22.7
20220808_204000.WAV	1	Tsalapitsa_rice	2022	Bufotes viridis	Common Song	0	22.7
20220808_204000.WAV	1	Tsalapitsa_rice	2022	Bufotes viridis	Common Song	0	22.7
20220808_204000.WAV	0	Tsalapitsa_rice	2022	Bufotes viridis	Common Song	0	22.7
20220808_204000.WAV	1	Tsalapitsa_rice	2022	Bufotes viridis	Common Song	0	22.7
20220808_204000.WAV	0	Tsalapitsa_rice	2022	Bufotes viridis	Common Song	0	22.7
20220808_204000.WAV	1	Tsalapitsa_rice	2022	Bufotes viridis	Common Song	0	22.7
20220808_204000.WAV	1	Tsalapitsa_rice	2022	Bufotes viridis	Common Song	0	22.7
20220730_204000.WAV	0	Tsalapitsa_rice	2022	Bufotes viridis	Common Song	0	22.3
20220730_204000.WAV	1	Tsalapitsa_rice	2022	Bufotes viridis	Common Song	0	22.3
20220730_204000.WAV	1	Tsalapitsa_rice	2022	Bufotes viridis	Common Song	0	22.3
20220730_204000.WAV	0	Tsalapitsa_rice	2022	Bufotes viridis	Common Song	0	22.3
20220730_204000.WAV	0	Tsalapitsa_rice	2022	Bufotes viridis	Common Song	0	22.3
20220730_204000.WAV	0	Tsalapitsa_rice	2022	Bufotes viridis	Common Song	0	22.3
20220730_204000.WAV	0	Tsalapitsa_rice	2022	Bufotes viridis	Common Song	0	22.3
20220730_204000.WAV	0	Tsalapitsa_rice	2022	Bufotes viridis	Common Song	0	22.3
20220730_204000.WAV	1	Tsalapitsa_rice	2022	Bufotes viridis	Common Song	0	22.3
20220730_204000.WAV	1	Tsalapitsa_rice	2022	Bufotes viridis	Common Song	0	22.3
20220807_210000.WAV	0	Tsalapitsa_rice	2022	Bufotes viridis	Common Song	0.2	22.2
20220807_210000.WAV	0	Tsalapitsa_rice	2022	Bufotes viridis	Common Song	0.2	22.2
20220807_210000.WAV	0	Tsalapitsa_rice	2022	Bufotes viridis	Common Song	0.2	22.2
20220807_210000.WAV	0	Tsalapitsa_rice	2022	Bufotes viridis	Common Song	0.2	22.2
20220807_210000.WAV	0	Tsalapitsa_rice	2022	Bufotes viridis	Common Song	0.2	22.2
20220807_210000.WAV	0	Tsalapitsa_rice	2022	Bufotes viridis	Common Song	0.2	22.2
20220807_210000.WAV	1	Tsalapitsa_rice	2022	Bufotes viridis	Common Song	0.2	22.2
20220807_210000.WAV	0	Tsalapitsa_rice	2022	Bufotes viridis	Common Song	0.2	22.2
20220807_210000.WAV	0	Tsalapitsa_rice	2022	Bufotes viridis	Common Song	0.2	22.2
20220807_210000.WAV	0	Tsalapitsa_rice	2022	Bufotes viridis	Common Song	0.2	22.2
20220721_190000.WAV	0	Tsalapitsa_rice	2022	Bufotes viridis	Common Song	0	22.6
20220721_190000.WAV	1	Tsalapitsa_rice	2022	Bufotes viridis	Common Song	0	22.6
20220721_190000.WAV	0	Tsalapitsa_rice	2022	Bufotes viridis	Common Song	0	22.6
20220721_190000.WAV	0	Tsalapitsa_rice	2022	Bufotes viridis	Common Song	0	22.6
20220721_190000.WAV	0	Tsalapitsa_rice	2022	Bufotes viridis	Common Song	0	22.6
20220721_190000.WAV	0	Tsalapitsa_rice	2022	Bufotes viridis	Common Song	0	22.6
20220721_190000.WAV	1	Tsalapitsa_rice	2022	Bufotes viridis	Common Song	0	22.6
20220721_190000.WAV	0	Tsalapitsa_rice	2022	Bufotes viridis	Common Song	0	22.6
20220721_190000.WAV	0	Tsalapitsa_rice	2022	Bufotes viridis	Common Song	0	22.6
20220721_190000.WAV	0	Tsalapitsa_rice	2022	Bufotes viridis	Common Song	0	22.6
20220806_222000.WAV	1	Tsalapitsa_rice	2022	Bufotes viridis	Common Song	0	23.9
20220806_222000.WAV	0	Tsalapitsa_rice	2022	Bufotes viridis	Common Song	0	23.9
20220806_222000.WAV	0	Tsalapitsa_rice	2022	Bufotes viridis	Common Song	0	23.9
20220806_222000.WAV	0	Tsalapitsa_rice	2022	Bufotes viridis	Common Song	0	23.9
20220806_222000.WAV	0	Tsalapitsa_rice	2022	Bufotes viridis	Common Song	0	23.9
20220806_222000.WAV	0	Tsalapitsa_rice	2022	Bufotes viridis	Common Song	0	23.9
20220806_222000.WAV	0	Tsalapitsa_rice	2022	Bufotes viridis	Common Song	0	23.9
20220806_222000.WAV	0	Tsalapitsa_rice	2022	Bufotes viridis	Common Song	0	23.9
20220806_222000.WAV	0	Tsalapitsa_rice	2022	Bufotes viridis	Common Song	0	23.9
20220806_222000.WAV	0	Tsalapitsa_rice	2022	Bufotes viridis	Common Song	0	23.9
20220725_204000.WAV	0	Tsalapitsa_rice	2022	Bufotes viridis	Common Song	0	24
20220725_204000.WAV	1	Tsalapitsa_rice	2022	Bufotes viridis	Common Song	0	24
20220725_204000.WAV	1	Tsalapitsa_rice	2022	Bufotes viridis	Common Song	0	24
20220725_204000.WAV	0	Tsalapitsa_rice	2022	Bufotes viridis	Common Song	0	24
20220725_204000.WAV	0	Tsalapitsa_rice	2022	Bufotes viridis	Common Song	0	24
20220725_204000.WAV	0	Tsalapitsa_rice	2022	Bufotes viridis	Common Song	0	24
20220725_204000.WAV	0	Tsalapitsa_rice	2022	Bufotes viridis	Common Song	0	24
20220725_204000.WAV	0	Tsalapitsa_rice	2022	Bufotes viridis	Common Song	0	24
20220725_204000.WAV	1	Tsalapitsa_rice	2022	Bufotes viridis	Common Song	0	24
20220725_204000.WAV	0	Tsalapitsa_rice	2022	Bufotes viridis	Common Song	0	24
20220808_194000.WAV	1	Tsalapitsa_rice	2022	Bufotes viridis	Common Song	0	22.7
20220722_192000.WAV	0	Tsalapitsa_rice	2022	Bufotes viridis	Common Song	0	24.2
20220808_194000.WAV	0	Tsalapitsa_rice	2022	Bufotes viridis	Common Song	0	22.7
20220722_192000.WAV	0	Tsalapitsa_rice	2022	Bufotes viridis	Common Song	0	24.2
20220808_194000.WAV	1	Tsalapitsa_rice	2022	Bufotes viridis	Common Song	0	22.7
20220722_192000.WAV	0	Tsalapitsa_rice	2022	Bufotes viridis	Common Song	0	24.2
20220808_194000.WAV	0	Tsalapitsa_rice	2022	Bufotes viridis	Common Song	0	22.7
20220722_192000.WAV	1	Tsalapitsa_rice	2022	Bufotes viridis	Common Song	0	24.2
20220808_194000.WAV	0	Tsalapitsa_rice	2022	Bufotes viridis	Common Song	0	22.7
20220722_192000.WAV	0	Tsalapitsa_rice	2022	Bufotes viridis	Common Song	0	24.2
20220808_194000.WAV	1	Tsalapitsa_rice	2022	Bufotes viridis	Common Song	0	22.7
20220722_192000.WAV	0	Tsalapitsa_rice	2022	Bufotes viridis	Common Song	0	24.2
20220808_194000.WAV	0	Tsalapitsa_rice	2022	Bufotes viridis	Common Song	0	22.7
20220722_192000.WAV	0	Tsalapitsa_rice	2022	Bufotes viridis	Common Song	0	24.2
20220808_194000.WAV	0	Tsalapitsa_rice	2022	Bufotes viridis	Common Song	0	22.7
20220722_192000.WAV	0	Tsalapitsa_rice	2022	Bufotes viridis	Common Song	0	24.2
20220808_194000.WAV	0	Tsalapitsa_rice	2022	Bufotes viridis	Common Song	0	22.7
20220722_192000.WAV	0	Tsalapitsa_rice	2022	Bufotes viridis	Common Song	0	24.2
20220808_194000.WAV	1	Tsalapitsa_rice	2022	Bufotes viridis	Common Song	0	22.7
20220722_192000.WAV	1	Tsalapitsa_rice	2022	Bufotes viridis	Common Song	0	24.2
20220804_190000.WAV	1	Tsalapitsa_rice	2022	Bufotes viridis	Common Song	0	20.9
20220804_190000.WAV	0	Tsalapitsa_rice	2022	Bufotes viridis	Common Song	0	20.9
20220804_190000.WAV	1	Tsalapitsa_rice	2022	Bufotes viridis	Common Song	0	20.9
20220804_190000.WAV	1	Tsalapitsa_rice	2022	Bufotes viridis	Common Song	0	20.9
20220804_190000.WAV	1	Tsalapitsa_rice	2022	Bufotes viridis	Common Song	0	20.9
20220804_190000.WAV	0	Tsalapitsa_rice	2022	Bufotes viridis	Common Song	0	20.9
20220804_190000.WAV	0	Tsalapitsa_rice	2022	Bufotes viridis	Common Song	0	20.9
20220804_190000.WAV	0	Tsalapitsa_rice	2022	Bufotes viridis	Common Song	0	20.9
20220804_190000.WAV	1	Tsalapitsa_rice	2022	Bufotes viridis	Common Song	0	20.9
20220804_190000.WAV	1	Tsalapitsa_rice	2022	Bufotes viridis	Common Song	0	20.9
20220808_210000.WAV	1	Tsalapitsa_rice	2022	Bufotes viridis	Common Song	0	22.7
20220808_210000.WAV	1	Tsalapitsa_rice	2022	Bufotes viridis	Common Song	0	22.7
20220808_210000.WAV	1	Tsalapitsa_rice	2022	Bufotes viridis	Common Song	0	22.7
20220808_210000.WAV	0	Tsalapitsa_rice	2022	Bufotes viridis	Common Song	0	22.7
20220808_210000.WAV	1	Tsalapitsa_rice	2022	Bufotes viridis	Common Song	0	22.7
20220808_210000.WAV	1	Tsalapitsa_rice	2022	Bufotes viridis	Common Song	0	22.7
20220808_210000.WAV	1	Tsalapitsa_rice	2022	Bufotes viridis	Common Song	0	22.7
20220808_210000.WAV	0	Tsalapitsa_rice	2022	Bufotes viridis	Common Song	0	22.7
20220808_210000.WAV	0	Tsalapitsa_rice	2022	Bufotes viridis	Common Song	0	22.7
20220808_210000.WAV	0	Tsalapitsa_rice	2022	Bufotes viridis	Common Song	0	22.7
20220728_192000.WAV	0	Tsalapitsa_rice	2022	Bufotes viridis	Common Song	0	23.7
20220728_192000.WAV	0	Tsalapitsa_rice	2022	Bufotes viridis	Common Song	0	23.7
20220728_192000.WAV	0	Tsalapitsa_rice	2022	Bufotes viridis	Common Song	0	23.7
20220728_192000.WAV	0	Tsalapitsa_rice	2022	Bufotes viridis	Common Song	0	23.7
20220728_192000.WAV	0	Tsalapitsa_rice	2022	Bufotes viridis	Common Song	0	23.7
20220728_192000.WAV	0	Tsalapitsa_rice	2022	Bufotes viridis	Common Song	0	23.7
20220728_192000.WAV	0	Tsalapitsa_rice	2022	Bufotes viridis	Common Song	0	23.7
20220728_192000.WAV	0	Tsalapitsa_rice	2022	Bufotes viridis	Common Song	0	23.7
20220728_192000.WAV	0	Tsalapitsa_rice	2022	Bufotes viridis	Common Song	0	23.7
20220728_192000.WAV	0	Tsalapitsa_rice	2022	Bufotes viridis	Common Song	0	23.7
20220731_210000.WAV	0	Tsalapitsa_rice	2022	Bufotes viridis	Common Song	1	19.9
20220731_210000.WAV	0	Tsalapitsa_rice	2022	Bufotes viridis	Common Song	1	19.9
20220731_210000.WAV	1	Tsalapitsa_rice	2022	Bufotes viridis	Common Song	1	19.9
20220731_210000.WAV	0	Tsalapitsa_rice	2022	Bufotes viridis	Common Song	1	19.9
20220731_210000.WAV	1	Tsalapitsa_rice	2022	Bufotes viridis	Common Song	1	19.9
20220731_210000.WAV	0	Tsalapitsa_rice	2022	Bufotes viridis	Common Song	1	19.9
20220731_210000.WAV	0	Tsalapitsa_rice	2022	Bufotes viridis	Common Song	1	19.9
20220731_210000.WAV	0	Tsalapitsa_rice	2022	Bufotes viridis	Common Song	1	19.9
20220731_210000.WAV	0	Tsalapitsa_rice	2022	Bufotes viridis	Common Song	1	19.9
20220731_210000.WAV	0	Tsalapitsa_rice	2022	Bufotes viridis	Common Song	1	19.9
20220807_192000.WAV	0	Tsalapitsa_rice	2022	Bufotes viridis	Common Song	0.2	22.2
20220807_192000.WAV	0	Tsalapitsa_rice	2022	Bufotes viridis	Common Song	0.2	22.2
20220807_192000.WAV	0	Tsalapitsa_rice	2022	Bufotes viridis	Common Song	0.2	22.2
20220807_192000.WAV	0	Tsalapitsa_rice	2022	Bufotes viridis	Common Song	0.2	22.2
20220807_192000.WAV	0	Tsalapitsa_rice	2022	Bufotes viridis	Common Song	0.2	22.2
20220807_192000.WAV	1	Tsalapitsa_rice	2022	Bufotes viridis	Common Song	0.2	22.2
20220807_192000.WAV	0	Tsalapitsa_rice	2022	Bufotes viridis	Common Song	0.2	22.2
20220807_192000.WAV	0	Tsalapitsa_rice	2022	Bufotes viridis	Common Song	0.2	22.2
20220807_192000.WAV	0	Tsalapitsa_rice	2022	Bufotes viridis	Common Song	0.2	22.2
20220807_192000.WAV	0	Tsalapitsa_rice	2022	Bufotes viridis	Common Song	0.2	22.2
20220808_230000.WAV	1	Tsalapitsa_rice	2022	Bufotes viridis	Common Song	0	22.7
20220808_230000.WAV	0	Tsalapitsa_rice	2022	Bufotes viridis	Common Song	0	22.7
20220808_230000.WAV	0	Tsalapitsa_rice	2022	Bufotes viridis	Common Song	0	22.7
20220808_230000.WAV	0	Tsalapitsa_rice	2022	Bufotes viridis	Common Song	0	22.7
20220804_222000.WAV	1	Tsalapitsa_rice	2022	Bufotes viridis	Common Song	0	20.9
20220808_230000.WAV	1	Tsalapitsa_rice	2022	Bufotes viridis	Common Song	0	22.7
20220804_222000.WAV	0	Tsalapitsa_rice	2022	Bufotes viridis	Common Song	0	20.9
20220808_230000.WAV	0	Tsalapitsa_rice	2022	Bufotes viridis	Common Song	0	22.7
20220804_222000.WAV	0	Tsalapitsa_rice	2022	Bufotes viridis	Common Song	0	20.9
20220808_230000.WAV	0	Tsalapitsa_rice	2022	Bufotes viridis	Common Song	0	22.7
20220804_222000.WAV	0	Tsalapitsa_rice	2022	Bufotes viridis	Common Song	0	20.9
20220808_230000.WAV	0	Tsalapitsa_rice	2022	Bufotes viridis	Common Song	0	22.7
20220804_222000.WAV	0	Tsalapitsa_rice	2022	Bufotes viridis	Common Song	0	20.9
20220808_230000.WAV	0	Tsalapitsa_rice	2022	Bufotes viridis	Common Song	0	22.7
20220804_222000.WAV	0	Tsalapitsa_rice	2022	Bufotes viridis	Common Song	0	20.9
20220808_230000.WAV	0	Tsalapitsa_rice	2022	Bufotes viridis	Common Song	0	22.7
20220804_222000.WAV	0	Tsalapitsa_rice	2022	Bufotes viridis	Common Song	0	20.9
20220804_222000.WAV	0	Tsalapitsa_rice	2022	Bufotes viridis	Common Song	0	20.9
20220804_222000.WAV	1	Tsalapitsa_rice	2022	Bufotes viridis	Common Song	0	20.9
20220804_222000.WAV	0	Tsalapitsa_rice	2022	Bufotes viridis	Common Song	0	20.9
20220724_192000.WAV	0	Tsalapitsa_rice	2022	Bufotes viridis	Common Song	0	24.5
20220724_192000.WAV	0	Tsalapitsa_rice	2022	Bufotes viridis	Common Song	0	24.5
20220724_192000.WAV	0	Tsalapitsa_rice	2022	Bufotes viridis	Common Song	0	24.5
20220724_192000.WAV	0	Tsalapitsa_rice	2022	Bufotes viridis	Common Song	0	24.5
20220724_192000.WAV	0	Tsalapitsa_rice	2022	Bufotes viridis	Common Song	0	24.5
20220724_192000.WAV	1	Tsalapitsa_rice	2022	Bufotes viridis	Common Song	0	24.5
20220724_192000.WAV	0	Tsalapitsa_rice	2022	Bufotes viridis	Common Song	0	24.5
20220724_192000.WAV	0	Tsalapitsa_rice	2022	Bufotes viridis	Common Song	0	24.5
20220724_192000.WAV	0	Tsalapitsa_rice	2022	Bufotes viridis	Common Song	0	24.5
20220724_192000.WAV	0	Tsalapitsa_rice	2022	Bufotes viridis	Common Song	0	24.5
20220801_214000.WAV	0	Tsalapitsa_rice	2022	Bufotes viridis	Common Song	0	19.4
20220801_214000.WAV	1	Tsalapitsa_rice	2022	Bufotes viridis	Common Song	0	19.4
20220801_214000.WAV	0	Tsalapitsa_rice	2022	Bufotes viridis	Common Song	0	19.4
20220801_214000.WAV	1	Tsalapitsa_rice	2022	Bufotes viridis	Common Song	0	19.4
20220801_214000.WAV	0	Tsalapitsa_rice	2022	Bufotes viridis	Common Song	0	19.4
20220801_214000.WAV	0	Tsalapitsa_rice	2022	Bufotes viridis	Common Song	0	19.4
20220801_214000.WAV	0	Tsalapitsa_rice	2022	Bufotes viridis	Common Song	0	19.4
20220801_214000.WAV	1	Tsalapitsa_rice	2022	Bufotes viridis	Common Song	0	19.4
20220801_214000.WAV	1	Tsalapitsa_rice	2022	Bufotes viridis	Common Song	0	19.4
20220801_214000.WAV	0	Tsalapitsa_rice	2022	Bufotes viridis	Common Song	0	19.4
20220801_232000.WAV	0	Tsalapitsa_rice	2022	Bufotes viridis	Common Song	0	19.4
20220719_222000.WAV	0	Tsalapitsa_rice	2022	Bufotes viridis	Common Song	0	20.5
20220801_232000.WAV	0	Tsalapitsa_rice	2022	Bufotes viridis	Common Song	0	19.4
20220719_222000.WAV	0	Tsalapitsa_rice	2022	Bufotes viridis	Common Song	0	20.5
20220801_232000.WAV	0	Tsalapitsa_rice	2022	Bufotes viridis	Common Song	0	19.4
20220719_222000.WAV	1	Tsalapitsa_rice	2022	Bufotes viridis	Common Song	0	20.5
20220801_232000.WAV	0	Tsalapitsa_rice	2022	Bufotes viridis	Common Song	0	19.4
20220719_222000.WAV	1	Tsalapitsa_rice	2022	Bufotes viridis	Common Song	0	20.5
20220801_232000.WAV	0	Tsalapitsa_rice	2022	Bufotes viridis	Common Song	0	19.4
20220719_222000.WAV	1	Tsalapitsa_rice	2022	Bufotes viridis	Common Song	0	20.5
20220801_232000.WAV	0	Tsalapitsa_rice	2022	Bufotes viridis	Common Song	0	19.4
20220719_222000.WAV	0	Tsalapitsa_rice	2022	Bufotes viridis	Common Song	0	20.5
20220801_232000.WAV	0	Tsalapitsa_rice	2022	Bufotes viridis	Common Song	0	19.4
20220719_222000.WAV	0	Tsalapitsa_rice	2022	Bufotes viridis	Common Song	0	20.5
20220801_232000.WAV	0	Tsalapitsa_rice	2022	Bufotes viridis	Common Song	0	19.4
20220719_222000.WAV	1	Tsalapitsa_rice	2022	Bufotes viridis	Common Song	0	20.5
20220801_232000.WAV	0	Tsalapitsa_rice	2022	Bufotes viridis	Common Song	0	19.4
20220719_222000.WAV	1	Tsalapitsa_rice	2022	Bufotes viridis	Common Song	0	20.5
20220801_232000.WAV	0	Tsalapitsa_rice	2022	Bufotes viridis	Common Song	0	19.4
20220719_222000.WAV	0	Tsalapitsa_rice	2022	Bufotes viridis	Common Song	0	20.5
20220801_194000.WAV	0	Tsalapitsa_rice	2022	Bufotes viridis	Common Song	0	19.4
20220801_194000.WAV	1	Tsalapitsa_rice	2022	Bufotes viridis	Common Song	0	19.4
20220801_194000.WAV	0	Tsalapitsa_rice	2022	Bufotes viridis	Common Song	0	19.4
20220801_194000.WAV	0	Tsalapitsa_rice	2022	Bufotes viridis	Common Song	0	19.4
20220801_194000.WAV	1	Tsalapitsa_rice	2022	Bufotes viridis	Common Song	0	19.4
20220801_194000.WAV	0	Tsalapitsa_rice	2022	Bufotes viridis	Common Song	0	19.4
20220801_194000.WAV	0	Tsalapitsa_rice	2022	Bufotes viridis	Common Song	0	19.4
20220801_194000.WAV	1	Tsalapitsa_rice	2022	Bufotes viridis	Common Song	0	19.4
20220801_194000.WAV	1	Tsalapitsa_rice	2022	Bufotes viridis	Common Song	0	19.4
20220801_194000.WAV	0	Tsalapitsa_rice	2022	Bufotes viridis	Common Song	0	19.4
20220727_190000.WAV	0	Tsalapitsa_rice	2022	Bufotes viridis	Common Song	0	23.4
20220727_190000.WAV	0	Tsalapitsa_rice	2022	Bufotes viridis	Common Song	0	23.4
20220727_190000.WAV	0	Tsalapitsa_rice	2022	Bufotes viridis	Common Song	0	23.4
20220727_190000.WAV	1	Tsalapitsa_rice	2022	Bufotes viridis	Common Song	0	23.4
20220727_190000.WAV	1	Tsalapitsa_rice	2022	Bufotes viridis	Common Song	0	23.4
20220727_190000.WAV	1	Tsalapitsa_rice	2022	Bufotes viridis	Common Song	0	23.4
20220727_190000.WAV	1	Tsalapitsa_rice	2022	Bufotes viridis	Common Song	0	23.4
20220727_190000.WAV	0	Tsalapitsa_rice	2022	Bufotes viridis	Common Song	0	23.4
20220727_190000.WAV	0	Tsalapitsa_rice	2022	Bufotes viridis	Common Song	0	23.4
20220727_190000.WAV	0	Tsalapitsa_rice	2022	Bufotes viridis	Common Song	0	23.4
20220720_210000.WAV	1	Tsalapitsa_rice	2022	Bufotes viridis	Common Song	0	21.3
20220720_210000.WAV	0	Tsalapitsa_rice	2022	Bufotes viridis	Common Song	0	21.3
20220720_210000.WAV	0	Tsalapitsa_rice	2022	Bufotes viridis	Common Song	0	21.3
20220720_210000.WAV	0	Tsalapitsa_rice	2022	Bufotes viridis	Common Song	0	21.3
20220720_210000.WAV	0	Tsalapitsa_rice	2022	Bufotes viridis	Common Song	0	21.3
20220720_210000.WAV	0	Tsalapitsa_rice	2022	Bufotes viridis	Common Song	0	21.3
20220720_210000.WAV	0	Tsalapitsa_rice	2022	Bufotes viridis	Common Song	0	21.3
20220720_210000.WAV	0	Tsalapitsa_rice	2022	Bufotes viridis	Common Song	0	21.3
20220720_210000.WAV	1	Tsalapitsa_rice	2022	Bufotes viridis	Common Song	0	21.3
20220720_210000.WAV	0	Tsalapitsa_rice	2022	Bufotes viridis	Common Song	0	21.3
20220713_192000.WAV	0	Tsalapitsa_rice	2022	Bufotes viridis	Common Song	0	16.5
20220713_192000.WAV	0	Tsalapitsa_rice	2022	Bufotes viridis	Common Song	0	16.5
20220713_192000.WAV	0	Tsalapitsa_rice	2022	Bufotes viridis	Common Song	0	16.5
20220713_192000.WAV	0	Tsalapitsa_rice	2022	Bufotes viridis	Common Song	0	16.5
20220713_192000.WAV	0	Tsalapitsa_rice	2022	Bufotes viridis	Common Song	0	16.5
20220713_192000.WAV	0	Tsalapitsa_rice	2022	Bufotes viridis	Common Song	0	16.5
20220713_192000.WAV	0	Tsalapitsa_rice	2022	Bufotes viridis	Common Song	0	16.5
20220713_192000.WAV	0	Tsalapitsa_rice	2022	Bufotes viridis	Common Song	0	16.5
20220713_192000.WAV	0	Tsalapitsa_rice	2022	Bufotes viridis	Common Song	0	16.5
20220713_192000.WAV	0	Tsalapitsa_rice	2022	Bufotes viridis	Common Song	0	16.5
20220729_232000.WAV	0	Tsalapitsa_rice	2022	Bufotes viridis	Common Song	0.4	23.2
20220729_232000.WAV	0	Tsalapitsa_rice	2022	Bufotes viridis	Common Song	0.4	23.2
20220729_232000.WAV	0	Tsalapitsa_rice	2022	Bufotes viridis	Common Song	0.4	23.2
20220729_232000.WAV	0	Tsalapitsa_rice	2022	Bufotes viridis	Common Song	0.4	23.2
20220729_232000.WAV	0	Tsalapitsa_rice	2022	Bufotes viridis	Common Song	0.4	23.2
20220729_232000.WAV	1	Tsalapitsa_rice	2022	Bufotes viridis	Common Song	0.4	23.2
20220729_232000.WAV	0	Tsalapitsa_rice	2022	Bufotes viridis	Common Song	0.4	23.2
20220729_232000.WAV	0	Tsalapitsa_rice	2022	Bufotes viridis	Common Song	0.4	23.2
20220729_232000.WAV	0	Tsalapitsa_rice	2022	Bufotes viridis	Common Song	0.4	23.2
20220729_232000.WAV	0	Tsalapitsa_rice	2022	Bufotes viridis	Common Song	0.4	23.2
20220729_230000.WAV	0	Tsalapitsa_rice	2022	Bufotes viridis	Common Song	0.4	23.2
20220729_230000.WAV	0	Tsalapitsa_rice	2022	Bufotes viridis	Common Song	0.4	23.2
20220729_230000.WAV	0	Tsalapitsa_rice	2022	Bufotes viridis	Common Song	0.4	23.2
20220729_230000.WAV	0	Tsalapitsa_rice	2022	Bufotes viridis	Common Song	0.4	23.2
20220729_230000.WAV	1	Tsalapitsa_rice	2022	Bufotes viridis	Common Song	0.4	23.2
20220729_230000.WAV	0	Tsalapitsa_rice	2022	Bufotes viridis	Common Song	0.4	23.2
20220729_230000.WAV	0	Tsalapitsa_rice	2022	Bufotes viridis	Common Song	0.4	23.2
20220729_230000.WAV	0	Tsalapitsa_rice	2022	Bufotes viridis	Common Song	0.4	23.2
20220729_230000.WAV	1	Tsalapitsa_rice	2022	Bufotes viridis	Common Song	0.4	23.2
20220729_230000.WAV	1	Tsalapitsa_rice	2022	Bufotes viridis	Common Song	0.4	23.2
20220720_230000.WAV	0	Tsalapitsa_rice	2022	Bufotes viridis	Common Song	0	21.3
20220720_230000.WAV	1	Tsalapitsa_rice	2022	Bufotes viridis	Common Song	0	21.3
20220720_230000.WAV	0	Tsalapitsa_rice	2022	Bufotes viridis	Common Song	0	21.3
20220720_230000.WAV	1	Tsalapitsa_rice	2022	Bufotes viridis	Common Song	0	21.3
20220720_230000.WAV	1	Tsalapitsa_rice	2022	Bufotes viridis	Common Song	0	21.3
20220720_230000.WAV	1	Tsalapitsa_rice	2022	Bufotes viridis	Common Song	0	21.3
20220720_230000.WAV	0	Tsalapitsa_rice	2022	Bufotes viridis	Common Song	0	21.3
20220720_230000.WAV	0	Tsalapitsa_rice	2022	Bufotes viridis	Common Song	0	21.3
20220720_230000.WAV	1	Tsalapitsa_rice	2022	Bufotes viridis	Common Song	0	21.3
20220720_230000.WAV	0	Tsalapitsa_rice	2022	Bufotes viridis	Common Song	0	21.3
20220718_204000.WAV	0	Tsalapitsa_rice	2022	Bufotes viridis	Common Song	0	18.8
20220718_204000.WAV	0	Tsalapitsa_rice	2022	Bufotes viridis	Common Song	0	18.8
20220718_204000.WAV	0	Tsalapitsa_rice	2022	Bufotes viridis	Common Song	0	18.8
20220718_204000.WAV	0	Tsalapitsa_rice	2022	Bufotes viridis	Common Song	0	18.8
20220718_204000.WAV	0	Tsalapitsa_rice	2022	Bufotes viridis	Common Song	0	18.8
20220718_204000.WAV	0	Tsalapitsa_rice	2022	Bufotes viridis	Common Song	0	18.8
20220718_204000.WAV	0	Tsalapitsa_rice	2022	Bufotes viridis	Common Song	0	18.8
20220718_204000.WAV	1	Tsalapitsa_rice	2022	Bufotes viridis	Common Song	0	18.8
20220714_222000.WAV	0	Tsalapitsa_rice	2022	Bufotes viridis	Common Song	0	19.2
20220718_204000.WAV	0	Tsalapitsa_rice	2022	Bufotes viridis	Common Song	0	18.8
20220714_222000.WAV	0	Tsalapitsa_rice	2022	Bufotes viridis	Common Song	0	19.2
20220718_204000.WAV	0	Tsalapitsa_rice	2022	Bufotes viridis	Common Song	0	18.8
20220714_222000.WAV	1	Tsalapitsa_rice	2022	Bufotes viridis	Common Song	0	19.2
20220714_222000.WAV	0	Tsalapitsa_rice	2022	Bufotes viridis	Common Song	0	19.2
20220714_222000.WAV	1	Tsalapitsa_rice	2022	Bufotes viridis	Common Song	0	19.2
20220714_222000.WAV	0	Tsalapitsa_rice	2022	Bufotes viridis	Common Song	0	19.2
20220714_222000.WAV	0	Tsalapitsa_rice	2022	Bufotes viridis	Common Song	0	19.2
20220714_222000.WAV	0	Tsalapitsa_rice	2022	Bufotes viridis	Common Song	0	19.2
20220714_222000.WAV	0	Tsalapitsa_rice	2022	Bufotes viridis	Common Song	0	19.2
20220714_222000.WAV	0	Tsalapitsa_rice	2022	Bufotes viridis	Common Song	0	19.2
20220723_190000.WAV	1	Tsalapitsa_rice	2022	Bufotes viridis	Common Song	0	25.2
20220723_190000.WAV	1	Tsalapitsa_rice	2022	Bufotes viridis	Common Song	0	25.2
20220723_190000.WAV	0	Tsalapitsa_rice	2022	Bufotes viridis	Common Song	0	25.2
20220723_190000.WAV	1	Tsalapitsa_rice	2022	Bufotes viridis	Common Song	0	25.2
20220723_190000.WAV	1	Tsalapitsa_rice	2022	Bufotes viridis	Common Song	0	25.2
20220723_190000.WAV	1	Tsalapitsa_rice	2022	Bufotes viridis	Common Song	0	25.2
20220723_190000.WAV	0	Tsalapitsa_rice	2022	Bufotes viridis	Common Song	0	25.2
20220723_190000.WAV	0	Tsalapitsa_rice	2022	Bufotes viridis	Common Song	0	25.2
20220723_190000.WAV	0	Tsalapitsa_rice	2022	Bufotes viridis	Common Song	0	25.2
20220723_190000.WAV	0	Tsalapitsa_rice	2022	Bufotes viridis	Common Song	0	25.2
20220718_222000.WAV	0	Tsalapitsa_rice	2022	Bufotes viridis	Common Song	0	18.8
20220718_222000.WAV	0	Tsalapitsa_rice	2022	Bufotes viridis	Common Song	0	18.8
20220718_222000.WAV	0	Tsalapitsa_rice	2022	Bufotes viridis	Common Song	0	18.8
20220718_222000.WAV	0	Tsalapitsa_rice	2022	Bufotes viridis	Common Song	0	18.8
20220718_222000.WAV	0	Tsalapitsa_rice	2022	Bufotes viridis	Common Song	0	18.8
20220718_222000.WAV	0	Tsalapitsa_rice	2022	Bufotes viridis	Common Song	0	18.8
20220718_222000.WAV	0	Tsalapitsa_rice	2022	Bufotes viridis	Common Song	0	18.8
20220718_222000.WAV	0	Tsalapitsa_rice	2022	Bufotes viridis	Common Song	0	18.8
20220718_222000.WAV	0	Tsalapitsa_rice	2022	Bufotes viridis	Common Song	0	18.8
20220718_222000.WAV	0	Tsalapitsa_rice	2022	Bufotes viridis	Common Song	0	18.8
20220713_190000.WAV	0	Tsalapitsa_rice	2022	Bufotes viridis	Common Song	0	16.5
20220713_190000.WAV	0	Tsalapitsa_rice	2022	Bufotes viridis	Common Song	0	16.5
20220713_190000.WAV	0	Tsalapitsa_rice	2022	Bufotes viridis	Common Song	0	16.5
20220713_190000.WAV	0	Tsalapitsa_rice	2022	Bufotes viridis	Common Song	0	16.5
20220713_190000.WAV	0	Tsalapitsa_rice	2022	Bufotes viridis	Common Song	0	16.5
20220713_190000.WAV	1	Tsalapitsa_rice	2022	Bufotes viridis	Common Song	0	16.5
20220713_190000.WAV	1	Tsalapitsa_rice	2022	Bufotes viridis	Common Song	0	16.5
20220716_204000.WAV	0	Tsalapitsa_rice	2022	Bufotes viridis	Common Song	0	22.1
20220713_190000.WAV	0	Tsalapitsa_rice	2022	Bufotes viridis	Common Song	0	16.5
20220716_204000.WAV	0	Tsalapitsa_rice	2022	Bufotes viridis	Common Song	0	22.1
20220713_190000.WAV	0	Tsalapitsa_rice	2022	Bufotes viridis	Common Song	0	16.5
20220716_204000.WAV	0	Tsalapitsa_rice	2022	Bufotes viridis	Common Song	0	22.1
20220713_190000.WAV	0	Tsalapitsa_rice	2022	Bufotes viridis	Common Song	0	16.5
20220716_204000.WAV	1	Tsalapitsa_rice	2022	Bufotes viridis	Common Song	0	22.1
20220716_204000.WAV	0	Tsalapitsa_rice	2022	Bufotes viridis	Common Song	0	22.1
20220713_204000.WAV	1	Tsalapitsa_rice	2022	Bufotes viridis	Common Song	0	16.5
20220716_204000.WAV	0	Tsalapitsa_rice	2022	Bufotes viridis	Common Song	0	22.1
20220713_204000.WAV	0	Tsalapitsa_rice	2022	Bufotes viridis	Common Song	0	16.5
20220716_204000.WAV	0	Tsalapitsa_rice	2022	Bufotes viridis	Common Song	0	22.1
20220713_204000.WAV	0	Tsalapitsa_rice	2022	Bufotes viridis	Common Song	0	16.5
20220716_204000.WAV	0	Tsalapitsa_rice	2022	Bufotes viridis	Common Song	0	22.1
20220713_204000.WAV	0	Tsalapitsa_rice	2022	Bufotes viridis	Common Song	0	16.5
20220716_204000.WAV	1	Tsalapitsa_rice	2022	Bufotes viridis	Common Song	0	22.1
20220713_204000.WAV	1	Tsalapitsa_rice	2022	Bufotes viridis	Common Song	0	16.5
20220716_204000.WAV	1	Tsalapitsa_rice	2022	Bufotes viridis	Common Song	0	22.1
20220713_204000.WAV	0	Tsalapitsa_rice	2022	Bufotes viridis	Common Song	0	16.5
20220713_204000.WAV	0	Tsalapitsa_rice	2022	Bufotes viridis	Common Song	0	16.5
20220713_214000.WAV	0	Tsalapitsa_rice	2022	Bufotes viridis	Common Song	0	16.5
20220713_204000.WAV	0	Tsalapitsa_rice	2022	Bufotes viridis	Common Song	0	16.5
20220713_214000.WAV	0	Tsalapitsa_rice	2022	Bufotes viridis	Common Song	0	16.5
20220713_204000.WAV	1	Tsalapitsa_rice	2022	Bufotes viridis	Common Song	0	16.5
20220713_214000.WAV	0	Tsalapitsa_rice	2022	Bufotes viridis	Common Song	0	16.5
20220713_204000.WAV	0	Tsalapitsa_rice	2022	Bufotes viridis	Common Song	0	16.5
20220713_214000.WAV	1	Tsalapitsa_rice	2022	Bufotes viridis	Common Song	0	16.5
20220713_214000.WAV	0	Tsalapitsa_rice	2022	Bufotes viridis	Common Song	0	16.5
20220713_214000.WAV	0	Tsalapitsa_rice	2022	Bufotes viridis	Common Song	0	16.5
20220713_214000.WAV	0	Tsalapitsa_rice	2022	Bufotes viridis	Common Song	0	16.5
20220713_214000.WAV	0	Tsalapitsa_rice	2022	Bufotes viridis	Common Song	0	16.5
20220713_214000.WAV	0	Tsalapitsa_rice	2022	Bufotes viridis	Common Song	0	16.5
20220713_214000.WAV	0	Tsalapitsa_rice	2022	Bufotes viridis	Common Song	0	16.5
20220713_220000.WAV	0	Tsalapitsa_rice	2022	Bufotes viridis	Common Song	0	16.5
20220713_220000.WAV	1	Tsalapitsa_rice	2022	Bufotes viridis	Common Song	0	16.5
20220713_220000.WAV	0	Tsalapitsa_rice	2022	Bufotes viridis	Common Song	0	16.5
20220713_220000.WAV	0	Tsalapitsa_rice	2022	Bufotes viridis	Common Song	0	16.5
20220713_220000.WAV	0	Tsalapitsa_rice	2022	Bufotes viridis	Common Song	0	16.5
20220713_220000.WAV	0	Tsalapitsa_rice	2022	Bufotes viridis	Common Song	0	16.5
20220714_210000.WAV	1	Tsalapitsa_rice	2022	Bufotes viridis	Common Song	0	19.2
20220713_220000.WAV	0	Tsalapitsa_rice	2022	Bufotes viridis	Common Song	0	16.5
20220714_210000.WAV	1	Tsalapitsa_rice	2022	Bufotes viridis	Common Song	0	19.2
20220713_220000.WAV	1	Tsalapitsa_rice	2022	Bufotes viridis	Common Song	0	16.5
20220714_210000.WAV	0	Tsalapitsa_rice	2022	Bufotes viridis	Common Song	0	19.2
20220713_220000.WAV	0	Tsalapitsa_rice	2022	Bufotes viridis	Common Song	0	16.5
20220714_210000.WAV	1	Tsalapitsa_rice	2022	Bufotes viridis	Common Song	0	19.2
20220713_220000.WAV	0	Tsalapitsa_rice	2022	Bufotes viridis	Common Song	0	16.5
20220714_210000.WAV	0	Tsalapitsa_rice	2022	Bufotes viridis	Common Song	0	19.2
20220714_210000.WAV	0	Tsalapitsa_rice	2022	Bufotes viridis	Common Song	0	19.2
20220714_210000.WAV	0	Tsalapitsa_rice	2022	Bufotes viridis	Common Song	0	19.2
20220721_224000.WAV	0	Tsalapitsa_rice	2022	Bufotes viridis	Common Song	0	22.6
20220714_210000.WAV	0	Tsalapitsa_rice	2022	Bufotes viridis	Common Song	0	19.2
20220721_224000.WAV	0	Tsalapitsa_rice	2022	Bufotes viridis	Common Song	0	22.6
20220714_210000.WAV	0	Tsalapitsa_rice	2022	Bufotes viridis	Common Song	0	19.2
20220721_224000.WAV	0	Tsalapitsa_rice	2022	Bufotes viridis	Common Song	0	22.6
20220714_210000.WAV	1	Tsalapitsa_rice	2022	Bufotes viridis	Common Song	0	19.2
20220721_224000.WAV	0	Tsalapitsa_rice	2022	Bufotes viridis	Common Song	0	22.6
20220721_224000.WAV	0	Tsalapitsa_rice	2022	Bufotes viridis	Common Song	0	22.6
20220713_224000.WAV	1	Tsalapitsa_rice	2022	Bufotes viridis	Common Song	0	16.5
20220721_224000.WAV	0	Tsalapitsa_rice	2022	Bufotes viridis	Common Song	0	22.6
20220713_224000.WAV	0	Tsalapitsa_rice	2022	Bufotes viridis	Common Song	0	16.5
20220721_224000.WAV	0	Tsalapitsa_rice	2022	Bufotes viridis	Common Song	0	22.6
20220713_224000.WAV	1	Tsalapitsa_rice	2022	Bufotes viridis	Common Song	0	16.5
20220721_224000.WAV	1	Tsalapitsa_rice	2022	Bufotes viridis	Common Song	0	22.6
20220713_224000.WAV	0	Tsalapitsa_rice	2022	Bufotes viridis	Common Song	0	16.5
20220721_224000.WAV	0	Tsalapitsa_rice	2022	Bufotes viridis	Common Song	0	22.6
20220713_224000.WAV	1	Tsalapitsa_rice	2022	Bufotes viridis	Common Song	0	16.5
20220721_224000.WAV	0	Tsalapitsa_rice	2022	Bufotes viridis	Common Song	0	22.6
20220714_224000.WAV	0	Tsalapitsa_rice	2022	Bufotes viridis	Common Song	0	19.2
20220713_224000.WAV	1	Tsalapitsa_rice	2022	Bufotes viridis	Common Song	0	16.5
20220714_224000.WAV	0	Tsalapitsa_rice	2022	Bufotes viridis	Common Song	0	19.2
20220713_224000.WAV	1	Tsalapitsa_rice	2022	Bufotes viridis	Common Song	0	16.5
20220714_224000.WAV	1	Tsalapitsa_rice	2022	Bufotes viridis	Common Song	0	19.2
20220713_224000.WAV	0	Tsalapitsa_rice	2022	Bufotes viridis	Common Song	0	16.5
20220714_224000.WAV	0	Tsalapitsa_rice	2022	Bufotes viridis	Common Song	0	19.2
20220713_224000.WAV	1	Tsalapitsa_rice	2022	Bufotes viridis	Common Song	0	16.5
20220714_224000.WAV	0	Tsalapitsa_rice	2022	Bufotes viridis	Common Song	0	19.2
20220713_224000.WAV	0	Tsalapitsa_rice	2022	Bufotes viridis	Common Song	0	16.5
20220714_224000.WAV	1	Tsalapitsa_rice	2022	Bufotes viridis	Common Song	0	19.2
20220714_224000.WAV	0	Tsalapitsa_rice	2022	Bufotes viridis	Common Song	0	19.2
20220714_224000.WAV	0	Tsalapitsa_rice	2022	Bufotes viridis	Common Song	0	19.2
20220714_224000.WAV	0	Tsalapitsa_rice	2022	Bufotes viridis	Common Song	0	19.2
20220714_224000.WAV	0	Tsalapitsa_rice	2022	Bufotes viridis	Common Song	0	19.2
20220728_204000.WAV	0	Tsalapitsa_rice	2022	Bufotes viridis	Common Song	0	23.7
20220728_204000.WAV	0	Tsalapitsa_rice	2022	Bufotes viridis	Common Song	0	23.7
20220728_204000.WAV	0	Tsalapitsa_rice	2022	Bufotes viridis	Common Song	0	23.7
20220728_204000.WAV	0	Tsalapitsa_rice	2022	Bufotes viridis	Common Song	0	23.7
20220728_204000.WAV	0	Tsalapitsa_rice	2022	Bufotes viridis	Common Song	0	23.7
20220728_204000.WAV	0	Tsalapitsa_rice	2022	Bufotes viridis	Common Song	0	23.7
20220728_204000.WAV	0	Tsalapitsa_rice	2022	Bufotes viridis	Common Song	0	23.7
20220728_204000.WAV	0	Tsalapitsa_rice	2022	Bufotes viridis	Common Song	0	23.7
20220728_204000.WAV	0	Tsalapitsa_rice	2022	Bufotes viridis	Common Song	0	23.7
20220728_204000.WAV	0	Tsalapitsa_rice	2022	Bufotes viridis	Common Song	0	23.7
20220714_204000.WAV	0	Tsalapitsa_rice	2022	Bufotes viridis	Common Song	0	19.2
20220714_204000.WAV	0	Tsalapitsa_rice	2022	Bufotes viridis	Common Song	0	19.2
20220714_204000.WAV	0	Tsalapitsa_rice	2022	Bufotes viridis	Common Song	0	19.2
20220714_204000.WAV	0	Tsalapitsa_rice	2022	Bufotes viridis	Common Song	0	19.2
20220716_222000.WAV	0	Tsalapitsa_rice	2022	Bufotes viridis	Common Song	0	22.1
20220714_204000.WAV	0	Tsalapitsa_rice	2022	Bufotes viridis	Common Song	0	19.2
20220715_200000.WAV	0	Tsalapitsa_rice	2022	Bufotes viridis	Common Song	0	21.7
20220716_222000.WAV	1	Tsalapitsa_rice	2022	Bufotes viridis	Common Song	0	22.1
20220714_204000.WAV	0	Tsalapitsa_rice	2022	Bufotes viridis	Common Song	0	19.2
20220715_200000.WAV	0	Tsalapitsa_rice	2022	Bufotes viridis	Common Song	0	21.7
20220716_222000.WAV	0	Tsalapitsa_rice	2022	Bufotes viridis	Common Song	0	22.1
20220714_204000.WAV	1	Tsalapitsa_rice	2022	Bufotes viridis	Common Song	0	19.2
20220715_200000.WAV	0	Tsalapitsa_rice	2022	Bufotes viridis	Common Song	0	21.7
20220716_222000.WAV	1	Tsalapitsa_rice	2022	Bufotes viridis	Common Song	0	22.1
20220714_204000.WAV	0	Tsalapitsa_rice	2022	Bufotes viridis	Common Song	0	19.2
20220715_200000.WAV	0	Tsalapitsa_rice	2022	Bufotes viridis	Common Song	0	21.7
20220716_222000.WAV	0	Tsalapitsa_rice	2022	Bufotes viridis	Common Song	0	22.1
20220714_204000.WAV	0	Tsalapitsa_rice	2022	Bufotes viridis	Common Song	0	19.2
20220715_200000.WAV	0	Tsalapitsa_rice	2022	Bufotes viridis	Common Song	0	21.7
20220716_222000.WAV	0	Tsalapitsa_rice	2022	Bufotes viridis	Common Song	0	22.1
20220714_204000.WAV	0	Tsalapitsa_rice	2022	Bufotes viridis	Common Song	0	19.2
20220713_210000.WAV	0	Tsalapitsa_rice	2022	Bufotes viridis	Common Song	0	16.5
20220715_200000.WAV	0	Tsalapitsa_rice	2022	Bufotes viridis	Common Song	0	21.7
20220716_222000.WAV	0	Tsalapitsa_rice	2022	Bufotes viridis	Common Song	0	22.1
20220713_210000.WAV	0	Tsalapitsa_rice	2022	Bufotes viridis	Common Song	0	16.5
20220715_200000.WAV	0	Tsalapitsa_rice	2022	Bufotes viridis	Common Song	0	21.7
20220716_222000.WAV	0	Tsalapitsa_rice	2022	Bufotes viridis	Common Song	0	22.1
20220713_210000.WAV	0	Tsalapitsa_rice	2022	Bufotes viridis	Common Song	0	16.5
20220715_200000.WAV	0	Tsalapitsa_rice	2022	Bufotes viridis	Common Song	0	21.7
20220716_222000.WAV	1	Tsalapitsa_rice	2022	Bufotes viridis	Common Song	0	22.1
20220713_210000.WAV	0	Tsalapitsa_rice	2022	Bufotes viridis	Common Song	0	16.5
20220715_200000.WAV	0	Tsalapitsa_rice	2022	Bufotes viridis	Common Song	0	21.7
20220716_222000.WAV	0	Tsalapitsa_rice	2022	Bufotes viridis	Common Song	0	22.1
20220713_210000.WAV	1	Tsalapitsa_rice	2022	Bufotes viridis	Common Song	0	16.5
20220715_200000.WAV	1	Tsalapitsa_rice	2022	Bufotes viridis	Common Song	0	21.7
20220713_210000.WAV	1	Tsalapitsa_rice	2022	Bufotes viridis	Common Song	0	16.5
20220713_210000.WAV	0	Tsalapitsa_rice	2022	Bufotes viridis	Common Song	0	16.5
20220713_210000.WAV	0	Tsalapitsa_rice	2022	Bufotes viridis	Common Song	0	16.5
20220713_210000.WAV	0	Tsalapitsa_rice	2022	Bufotes viridis	Common Song	0	16.5
20220713_210000.WAV	0	Tsalapitsa_rice	2022	Bufotes viridis	Common Song	0	16.5
20220714_214000.WAV	0	Tsalapitsa_rice	2022	Bufotes viridis	Common Song	0	19.2
20220714_214000.WAV	0	Tsalapitsa_rice	2022	Bufotes viridis	Common Song	0	19.2
20220714_214000.WAV	0	Tsalapitsa_rice	2022	Bufotes viridis	Common Song	0	19.2
20220714_214000.WAV	1	Tsalapitsa_rice	2022	Bufotes viridis	Common Song	0	19.2
20220714_214000.WAV	0	Tsalapitsa_rice	2022	Bufotes viridis	Common Song	0	19.2
20220714_214000.WAV	0	Tsalapitsa_rice	2022	Bufotes viridis	Common Song	0	19.2
20220714_214000.WAV	0	Tsalapitsa_rice	2022	Bufotes viridis	Common Song	0	19.2
20220714_234000.WAV	0	Tsalapitsa_rice	2022	Bufotes viridis	Common Song	0	19.2
20220714_214000.WAV	0	Tsalapitsa_rice	2022	Bufotes viridis	Common Song	0	19.2
20220714_234000.WAV	0	Tsalapitsa_rice	2022	Bufotes viridis	Common Song	0	19.2
20220714_214000.WAV	1	Tsalapitsa_rice	2022	Bufotes viridis	Common Song	0	19.2
20220714_234000.WAV	1	Tsalapitsa_rice	2022	Bufotes viridis	Common Song	0	19.2
20220714_214000.WAV	0	Tsalapitsa_rice	2022	Bufotes viridis	Common Song	0	19.2
20220714_234000.WAV	0	Tsalapitsa_rice	2022	Bufotes viridis	Common Song	0	19.2
20220714_234000.WAV	0	Tsalapitsa_rice	2022	Bufotes viridis	Common Song	0	19.2
20220714_234000.WAV	1	Tsalapitsa_rice	2022	Bufotes viridis	Common Song	0	19.2
20220714_234000.WAV	1	Tsalapitsa_rice	2022	Bufotes viridis	Common Song	0	19.2
20220714_234000.WAV	1	Tsalapitsa_rice	2022	Bufotes viridis	Common Song	0	19.2
20220714_234000.WAV	0	Tsalapitsa_rice	2022	Bufotes viridis	Common Song	0	19.2
20220714_234000.WAV	1	Tsalapitsa_rice	2022	Bufotes viridis	Common Song	0	19.2
20220715_202000.WAV	0	Tsalapitsa_rice	2022	Bufotes viridis	Common Song	0	21.7
20220715_202000.WAV	0	Tsalapitsa_rice	2022	Bufotes viridis	Common Song	0	21.7
20220715_202000.WAV	0	Tsalapitsa_rice	2022	Bufotes viridis	Common Song	0	21.7
20220715_202000.WAV	0	Tsalapitsa_rice	2022	Bufotes viridis	Common Song	0	21.7
20220715_202000.WAV	1	Tsalapitsa_rice	2022	Bufotes viridis	Common Song	0	21.7
20220715_214000.WAV	0	Tsalapitsa_rice	2022	Bufotes viridis	Common Song	0	21.7
20220715_202000.WAV	0	Tsalapitsa_rice	2022	Bufotes viridis	Common Song	0	21.7
20220715_214000.WAV	0	Tsalapitsa_rice	2022	Bufotes viridis	Common Song	0	21.7
20220715_202000.WAV	1	Tsalapitsa_rice	2022	Bufotes viridis	Common Song	0	21.7
20220715_214000.WAV	0	Tsalapitsa_rice	2022	Bufotes viridis	Common Song	0	21.7
20220715_202000.WAV	0	Tsalapitsa_rice	2022	Bufotes viridis	Common Song	0	21.7
20220715_214000.WAV	1	Tsalapitsa_rice	2022	Bufotes viridis	Common Song	0	21.7
20220715_202000.WAV	1	Tsalapitsa_rice	2022	Bufotes viridis	Common Song	0	21.7
20220715_214000.WAV	0	Tsalapitsa_rice	2022	Bufotes viridis	Common Song	0	21.7
20220715_202000.WAV	0	Tsalapitsa_rice	2022	Bufotes viridis	Common Song	0	21.7
20220715_214000.WAV	0	Tsalapitsa_rice	2022	Bufotes viridis	Common Song	0	21.7
20220715_214000.WAV	0	Tsalapitsa_rice	2022	Bufotes viridis	Common Song	0	21.7
20220730_192000.WAV	0	Tsalapitsa_rice	2022	Bufotes viridis	Common Song	0	22.3
20220715_232000.WAV	1	Tsalapitsa_rice	2022	Bufotes viridis	Common Song	0	21.7
20220715_214000.WAV	0	Tsalapitsa_rice	2022	Bufotes viridis	Common Song	0	21.7
20220730_192000.WAV	1	Tsalapitsa_rice	2022	Bufotes viridis	Common Song	0	22.3
20220715_232000.WAV	0	Tsalapitsa_rice	2022	Bufotes viridis	Common Song	0	21.7
20220715_214000.WAV	0	Tsalapitsa_rice	2022	Bufotes viridis	Common Song	0	21.7
20220730_192000.WAV	0	Tsalapitsa_rice	2022	Bufotes viridis	Common Song	0	22.3
20220715_232000.WAV	0	Tsalapitsa_rice	2022	Bufotes viridis	Common Song	0	21.7
20220715_214000.WAV	0	Tsalapitsa_rice	2022	Bufotes viridis	Common Song	0	21.7
20220730_192000.WAV	0	Tsalapitsa_rice	2022	Bufotes viridis	Common Song	0	22.3
20220715_232000.WAV	0	Tsalapitsa_rice	2022	Bufotes viridis	Common Song	0	21.7
20220730_192000.WAV	1	Tsalapitsa_rice	2022	Bufotes viridis	Common Song	0	22.3
20220715_232000.WAV	0	Tsalapitsa_rice	2022	Bufotes viridis	Common Song	0	21.7
20220730_192000.WAV	0	Tsalapitsa_rice	2022	Bufotes viridis	Common Song	0	22.3
20220715_232000.WAV	1	Tsalapitsa_rice	2022	Bufotes viridis	Common Song	0	21.7
20220730_192000.WAV	1	Tsalapitsa_rice	2022	Bufotes viridis	Common Song	0	22.3
20220715_232000.WAV	1	Tsalapitsa_rice	2022	Bufotes viridis	Common Song	0	21.7
20220730_192000.WAV	0	Tsalapitsa_rice	2022	Bufotes viridis	Common Song	0	22.3
20220715_232000.WAV	0	Tsalapitsa_rice	2022	Bufotes viridis	Common Song	0	21.7
20220730_192000.WAV	1	Tsalapitsa_rice	2022	Bufotes viridis	Common Song	0	22.3
20220715_232000.WAV	0	Tsalapitsa_rice	2022	Bufotes viridis	Common Song	0	21.7
20220730_192000.WAV	1	Tsalapitsa_rice	2022	Bufotes viridis	Common Song	0	22.3
20220715_232000.WAV	0	Tsalapitsa_rice	2022	Bufotes viridis	Common Song	0	21.7
20220714_232000.WAV	0	Tsalapitsa_rice	2022	Bufotes viridis	Common Song	0	19.2
20220714_232000.WAV	0	Tsalapitsa_rice	2022	Bufotes viridis	Common Song	0	19.2
20220713_232000.WAV	1	Tsalapitsa_rice	2022	Bufotes viridis	Common Song	0	16.5
20220714_232000.WAV	0	Tsalapitsa_rice	2022	Bufotes viridis	Common Song	0	19.2
20220713_232000.WAV	1	Tsalapitsa_rice	2022	Bufotes viridis	Common Song	0	16.5
20220714_232000.WAV	1	Tsalapitsa_rice	2022	Bufotes viridis	Common Song	0	19.2
20220713_232000.WAV	1	Tsalapitsa_rice	2022	Bufotes viridis	Common Song	0	16.5
20220714_232000.WAV	0	Tsalapitsa_rice	2022	Bufotes viridis	Common Song	0	19.2
20220713_232000.WAV	1	Tsalapitsa_rice	2022	Bufotes viridis	Common Song	0	16.5
20220714_232000.WAV	0	Tsalapitsa_rice	2022	Bufotes viridis	Common Song	0	19.2
20220713_232000.WAV	0	Tsalapitsa_rice	2022	Bufotes viridis	Common Song	0	16.5
20220714_232000.WAV	0	Tsalapitsa_rice	2022	Bufotes viridis	Common Song	0	19.2
20220713_232000.WAV	0	Tsalapitsa_rice	2022	Bufotes viridis	Common Song	0	16.5
20220714_232000.WAV	0	Tsalapitsa_rice	2022	Bufotes viridis	Common Song	0	19.2
20220713_232000.WAV	0	Tsalapitsa_rice	2022	Bufotes viridis	Common Song	0	16.5
20220714_232000.WAV	0	Tsalapitsa_rice	2022	Bufotes viridis	Common Song	0	19.2
20220713_232000.WAV	1	Tsalapitsa_rice	2022	Bufotes viridis	Common Song	0	16.5
20220714_232000.WAV	0	Tsalapitsa_rice	2022	Bufotes viridis	Common Song	0	19.2
20220713_232000.WAV	0	Tsalapitsa_rice	2022	Bufotes viridis	Common Song	0	16.5
20220713_232000.WAV	1	Tsalapitsa_rice	2022	Bufotes viridis	Common Song	0	16.5
20220721_204000.WAV	0	Tsalapitsa_rice	2022	Bufotes viridis	Common Song	0	22.6
20220721_204000.WAV	0	Tsalapitsa_rice	2022	Bufotes viridis	Common Song	0	22.6
20220715_192000.WAV	0	Tsalapitsa_rice	2022	Bufotes viridis	Common Song	0	21.7
20220721_204000.WAV	0	Tsalapitsa_rice	2022	Bufotes viridis	Common Song	0	22.6
20220715_192000.WAV	1	Tsalapitsa_rice	2022	Bufotes viridis	Common Song	0	21.7
20220721_204000.WAV	1	Tsalapitsa_rice	2022	Bufotes viridis	Common Song	0	22.6
20220715_192000.WAV	0	Tsalapitsa_rice	2022	Bufotes viridis	Common Song	0	21.7
20220721_204000.WAV	0	Tsalapitsa_rice	2022	Bufotes viridis	Common Song	0	22.6
20220715_192000.WAV	0	Tsalapitsa_rice	2022	Bufotes viridis	Common Song	0	21.7
20220721_204000.WAV	0	Tsalapitsa_rice	2022	Bufotes viridis	Common Song	0	22.6
20220714_230000.WAV	0	Tsalapitsa_rice	2022	Bufotes viridis	Common Song	0	19.2
20220715_210000.WAV	0	Tsalapitsa_rice	2022	Bufotes viridis	Common Song	0	21.7
20220715_192000.WAV	0	Tsalapitsa_rice	2022	Bufotes viridis	Common Song	0	21.7
20220721_204000.WAV	1	Tsalapitsa_rice	2022	Bufotes viridis	Common Song	0	22.6
20220714_230000.WAV	0	Tsalapitsa_rice	2022	Bufotes viridis	Common Song	0	19.2
20220715_210000.WAV	1	Tsalapitsa_rice	2022	Bufotes viridis	Common Song	0	21.7
20220715_192000.WAV	0	Tsalapitsa_rice	2022	Bufotes viridis	Common Song	0	21.7
20220721_204000.WAV	1	Tsalapitsa_rice	2022	Bufotes viridis	Common Song	0	22.6
20220714_230000.WAV	0	Tsalapitsa_rice	2022	Bufotes viridis	Common Song	0	19.2
20220715_210000.WAV	1	Tsalapitsa_rice	2022	Bufotes viridis	Common Song	0	21.7
20220715_192000.WAV	0	Tsalapitsa_rice	2022	Bufotes viridis	Common Song	0	21.7
20220721_204000.WAV	0	Tsalapitsa_rice	2022	Bufotes viridis	Common Song	0	22.6
20220714_230000.WAV	0	Tsalapitsa_rice	2022	Bufotes viridis	Common Song	0	19.2
20220715_210000.WAV	0	Tsalapitsa_rice	2022	Bufotes viridis	Common Song	0	21.7
20220715_192000.WAV	0	Tsalapitsa_rice	2022	Bufotes viridis	Common Song	0	21.7
20220721_204000.WAV	0	Tsalapitsa_rice	2022	Bufotes viridis	Common Song	0	22.6
20220714_230000.WAV	0	Tsalapitsa_rice	2022	Bufotes viridis	Common Song	0	19.2
20220715_210000.WAV	1	Tsalapitsa_rice	2022	Bufotes viridis	Common Song	0	21.7
20220715_192000.WAV	0	Tsalapitsa_rice	2022	Bufotes viridis	Common Song	0	21.7
20220714_230000.WAV	0	Tsalapitsa_rice	2022	Bufotes viridis	Common Song	0	19.2
20220715_210000.WAV	0	Tsalapitsa_rice	2022	Bufotes viridis	Common Song	0	21.7
20220715_192000.WAV	1	Tsalapitsa_rice	2022	Bufotes viridis	Common Song	0	21.7
20220714_230000.WAV	0	Tsalapitsa_rice	2022	Bufotes viridis	Common Song	0	19.2
20220715_210000.WAV	0	Tsalapitsa_rice	2022	Bufotes viridis	Common Song	0	21.7
20220714_230000.WAV	0	Tsalapitsa_rice	2022	Bufotes viridis	Common Song	0	19.2
20220715_210000.WAV	0	Tsalapitsa_rice	2022	Bufotes viridis	Common Song	0	21.7
20220714_230000.WAV	0	Tsalapitsa_rice	2022	Bufotes viridis	Common Song	0	19.2
20220715_210000.WAV	0	Tsalapitsa_rice	2022	Bufotes viridis	Common Song	0	21.7
20220714_230000.WAV	0	Tsalapitsa_rice	2022	Bufotes viridis	Common Song	0	19.2
20220715_210000.WAV	0	Tsalapitsa_rice	2022	Bufotes viridis	Common Song	0	21.7
20220715_234000.WAV	0	Tsalapitsa_rice	2022	Bufotes viridis	Common Song	0	21.7
20220715_234000.WAV	0	Tsalapitsa_rice	2022	Bufotes viridis	Common Song	0	21.7
20220715_234000.WAV	0	Tsalapitsa_rice	2022	Bufotes viridis	Common Song	0	21.7
20220715_234000.WAV	0	Tsalapitsa_rice	2022	Bufotes viridis	Common Song	0	21.7
20220715_234000.WAV	1	Tsalapitsa_rice	2022	Bufotes viridis	Common Song	0	21.7
20220715_234000.WAV	0	Tsalapitsa_rice	2022	Bufotes viridis	Common Song	0	21.7
20220715_234000.WAV	0	Tsalapitsa_rice	2022	Bufotes viridis	Common Song	0	21.7
20220715_234000.WAV	1	Tsalapitsa_rice	2022	Bufotes viridis	Common Song	0	21.7
20220715_234000.WAV	0	Tsalapitsa_rice	2022	Bufotes viridis	Common Song	0	21.7
20220713_234000.WAV	0	Tsalapitsa_rice	2022	Bufotes viridis	Common Song	0	16.5
20220715_234000.WAV	0	Tsalapitsa_rice	2022	Bufotes viridis	Common Song	0	21.7
20220713_234000.WAV	0	Tsalapitsa_rice	2022	Bufotes viridis	Common Song	0	16.5
20220713_234000.WAV	0	Tsalapitsa_rice	2022	Bufotes viridis	Common Song	0	16.5
20220713_234000.WAV	0	Tsalapitsa_rice	2022	Bufotes viridis	Common Song	0	16.5
20220713_234000.WAV	0	Tsalapitsa_rice	2022	Bufotes viridis	Common Song	0	16.5
20220713_234000.WAV	0	Tsalapitsa_rice	2022	Bufotes viridis	Common Song	0	16.5
20220713_234000.WAV	0	Tsalapitsa_rice	2022	Bufotes viridis	Common Song	0	16.5
20220713_234000.WAV	0	Tsalapitsa_rice	2022	Bufotes viridis	Common Song	0	16.5
20220713_234000.WAV	0	Tsalapitsa_rice	2022	Bufotes viridis	Common Song	0	16.5
20220713_234000.WAV	0	Tsalapitsa_rice	2022	Bufotes viridis	Common Song	0	16.5
20220716_214000.WAV	1	Tsalapitsa_rice	2022	Bufotes viridis	Common Song	0	22.1
20220716_214000.WAV	0	Tsalapitsa_rice	2022	Bufotes viridis	Common Song	0	22.1
20220716_192000.WAV	0	Tsalapitsa_rice	2022	Bufotes viridis	Common Song	0	22.1
20220716_214000.WAV	1	Tsalapitsa_rice	2022	Bufotes viridis	Common Song	0	22.1
20220716_192000.WAV	1	Tsalapitsa_rice	2022	Bufotes viridis	Common Song	0	22.1
20220716_214000.WAV	1	Tsalapitsa_rice	2022	Bufotes viridis	Common Song	0	22.1
20220716_192000.WAV	1	Tsalapitsa_rice	2022	Bufotes viridis	Common Song	0	22.1
20220716_214000.WAV	0	Tsalapitsa_rice	2022	Bufotes viridis	Common Song	0	22.1
20220716_192000.WAV	0	Tsalapitsa_rice	2022	Bufotes viridis	Common Song	0	22.1
20220716_214000.WAV	1	Tsalapitsa_rice	2022	Bufotes viridis	Common Song	0	22.1
20220716_192000.WAV	1	Tsalapitsa_rice	2022	Bufotes viridis	Common Song	0	22.1
20220716_214000.WAV	0	Tsalapitsa_rice	2022	Bufotes viridis	Common Song	0	22.1
20220716_192000.WAV	1	Tsalapitsa_rice	2022	Bufotes viridis	Common Song	0	22.1
20220716_214000.WAV	0	Tsalapitsa_rice	2022	Bufotes viridis	Common Song	0	22.1
20220713_194000.WAV	0	Tsalapitsa_rice	2022	Bufotes viridis	Common Song	0	16.5
20220716_192000.WAV	0	Tsalapitsa_rice	2022	Bufotes viridis	Common Song	0	22.1
20220716_214000.WAV	0	Tsalapitsa_rice	2022	Bufotes viridis	Common Song	0	22.1
20220713_194000.WAV	0	Tsalapitsa_rice	2022	Bufotes viridis	Common Song	0	16.5
20220716_192000.WAV	0	Tsalapitsa_rice	2022	Bufotes viridis	Common Song	0	22.1
20220716_214000.WAV	0	Tsalapitsa_rice	2022	Bufotes viridis	Common Song	0	22.1
20220715_212000.WAV	0	Tsalapitsa_rice	2022	Bufotes viridis	Common Song	0	21.7
20220713_194000.WAV	0	Tsalapitsa_rice	2022	Bufotes viridis	Common Song	0	16.5
20220716_192000.WAV	0	Tsalapitsa_rice	2022	Bufotes viridis	Common Song	0	22.1
20220713_194000.WAV	0	Tsalapitsa_rice	2022	Bufotes viridis	Common Song	0	16.5
20220715_212000.WAV	0	Tsalapitsa_rice	2022	Bufotes viridis	Common Song	0	21.7
20220716_192000.WAV	0	Tsalapitsa_rice	2022	Bufotes viridis	Common Song	0	22.1
20220715_212000.WAV	0	Tsalapitsa_rice	2022	Bufotes viridis	Common Song	0	21.7
20220713_194000.WAV	1	Tsalapitsa_rice	2022	Bufotes viridis	Common Song	0	16.5
20220715_212000.WAV	1	Tsalapitsa_rice	2022	Bufotes viridis	Common Song	0	21.7
20220713_194000.WAV	0	Tsalapitsa_rice	2022	Bufotes viridis	Common Song	0	16.5
20220715_212000.WAV	1	Tsalapitsa_rice	2022	Bufotes viridis	Common Song	0	21.7
20220713_194000.WAV	0	Tsalapitsa_rice	2022	Bufotes viridis	Common Song	0	16.5
20220715_212000.WAV	0	Tsalapitsa_rice	2022	Bufotes viridis	Common Song	0	21.7
20220713_194000.WAV	0	Tsalapitsa_rice	2022	Bufotes viridis	Common Song	0	16.5
20220715_212000.WAV	0	Tsalapitsa_rice	2022	Bufotes viridis	Common Song	0	21.7
20220713_194000.WAV	0	Tsalapitsa_rice	2022	Bufotes viridis	Common Song	0	16.5
20220715_212000.WAV	0	Tsalapitsa_rice	2022	Bufotes viridis	Common Song	0	21.7
20220713_194000.WAV	0	Tsalapitsa_rice	2022	Bufotes viridis	Common Song	0	16.5
20220714_190000.WAV	0	Tsalapitsa_rice	2022	Bufotes viridis	Common Song	0	19.2
20220715_212000.WAV	0	Tsalapitsa_rice	2022	Bufotes viridis	Common Song	0	21.7
20220714_190000.WAV	0	Tsalapitsa_rice	2022	Bufotes viridis	Common Song	0	19.2
20220715_212000.WAV	1	Tsalapitsa_rice	2022	Bufotes viridis	Common Song	0	21.7
20220714_190000.WAV	0	Tsalapitsa_rice	2022	Bufotes viridis	Common Song	0	19.2
20220714_190000.WAV	0	Tsalapitsa_rice	2022	Bufotes viridis	Common Song	0	19.2
20220714_190000.WAV	1	Tsalapitsa_rice	2022	Bufotes viridis	Common Song	0	19.2
20220714_190000.WAV	0	Tsalapitsa_rice	2022	Bufotes viridis	Common Song	0	19.2
20220714_190000.WAV	0	Tsalapitsa_rice	2022	Bufotes viridis	Common Song	0	19.2
20220714_190000.WAV	0	Tsalapitsa_rice	2022	Bufotes viridis	Common Song	0	19.2
20220714_190000.WAV	1	Tsalapitsa_rice	2022	Bufotes viridis	Common Song	0	19.2
20220714_190000.WAV	0	Tsalapitsa_rice	2022	Bufotes viridis	Common Song	0	19.2
20220716_210000.WAV	0	Tsalapitsa_rice	2022	Bufotes viridis	Common Song	0	22.1
20220716_210000.WAV	0	Tsalapitsa_rice	2022	Bufotes viridis	Common Song	0	22.1
20220716_210000.WAV	0	Tsalapitsa_rice	2022	Bufotes viridis	Common Song	0	22.1
20220716_210000.WAV	0	Tsalapitsa_rice	2022	Bufotes viridis	Common Song	0	22.1
20220716_210000.WAV	0	Tsalapitsa_rice	2022	Bufotes viridis	Common Song	0	22.1
20220716_210000.WAV	0	Tsalapitsa_rice	2022	Bufotes viridis	Common Song	0	22.1
20220716_210000.WAV	0	Tsalapitsa_rice	2022	Bufotes viridis	Common Song	0	22.1
20220716_210000.WAV	1	Tsalapitsa_rice	2022	Bufotes viridis	Common Song	0	22.1
20220716_210000.WAV	0	Tsalapitsa_rice	2022	Bufotes viridis	Common Song	0	22.1
20220716_210000.WAV	0	Tsalapitsa_rice	2022	Bufotes viridis	Common Song	0	22.1
20220715_222000.WAV	0	Tsalapitsa_rice	2022	Bufotes viridis	Common Song	0	21.7
20220716_220000.WAV	0	Tsalapitsa_rice	2022	Bufotes viridis	Common Song	0	22.1
20220715_222000.WAV	0	Tsalapitsa_rice	2022	Bufotes viridis	Common Song	0	21.7
20220716_220000.WAV	0	Tsalapitsa_rice	2022	Bufotes viridis	Common Song	0	22.1
20220715_222000.WAV	0	Tsalapitsa_rice	2022	Bufotes viridis	Common Song	0	21.7
20220716_220000.WAV	0	Tsalapitsa_rice	2022	Bufotes viridis	Common Song	0	22.1
20220715_222000.WAV	0	Tsalapitsa_rice	2022	Bufotes viridis	Common Song	0	21.7
20220716_220000.WAV	0	Tsalapitsa_rice	2022	Bufotes viridis	Common Song	0	22.1
20220715_222000.WAV	1	Tsalapitsa_rice	2022	Bufotes viridis	Common Song	0	21.7
20220716_220000.WAV	0	Tsalapitsa_rice	2022	Bufotes viridis	Common Song	0	22.1
20220715_222000.WAV	1	Tsalapitsa_rice	2022	Bufotes viridis	Common Song	0	21.7
20220716_220000.WAV	0	Tsalapitsa_rice	2022	Bufotes viridis	Common Song	0	22.1
20220730_224000.WAV	0	Tsalapitsa_rice	2022	Bufotes viridis	Common Song	0	22.3
20220715_222000.WAV	1	Tsalapitsa_rice	2022	Bufotes viridis	Common Song	0	21.7
20220716_220000.WAV	0	Tsalapitsa_rice	2022	Bufotes viridis	Common Song	0	22.1
20220730_224000.WAV	1	Tsalapitsa_rice	2022	Bufotes viridis	Common Song	0	22.3
20220715_222000.WAV	0	Tsalapitsa_rice	2022	Bufotes viridis	Common Song	0	21.7
20220716_220000.WAV	0	Tsalapitsa_rice	2022	Bufotes viridis	Common Song	0	22.1
20220730_224000.WAV	1	Tsalapitsa_rice	2022	Bufotes viridis	Common Song	0	22.3
20220715_222000.WAV	0	Tsalapitsa_rice	2022	Bufotes viridis	Common Song	0	21.7
20220716_220000.WAV	0	Tsalapitsa_rice	2022	Bufotes viridis	Common Song	0	22.1
20220730_224000.WAV	1	Tsalapitsa_rice	2022	Bufotes viridis	Common Song	0	22.3
20220715_222000.WAV	0	Tsalapitsa_rice	2022	Bufotes viridis	Common Song	0	21.7
20220716_220000.WAV	1	Tsalapitsa_rice	2022	Bufotes viridis	Common Song	0	22.1
20220730_224000.WAV	0	Tsalapitsa_rice	2022	Bufotes viridis	Common Song	0	22.3
20220730_224000.WAV	1	Tsalapitsa_rice	2022	Bufotes viridis	Common Song	0	22.3
20220730_224000.WAV	1	Tsalapitsa_rice	2022	Bufotes viridis	Common Song	0	22.3
20220730_224000.WAV	0	Tsalapitsa_rice	2022	Bufotes viridis	Common Song	0	22.3
20220716_200000.WAV	0	Tsalapitsa_rice	2022	Bufotes viridis	Common Song	0	22.1
20220730_224000.WAV	0	Tsalapitsa_rice	2022	Bufotes viridis	Common Song	0	22.3
20220716_200000.WAV	0	Tsalapitsa_rice	2022	Bufotes viridis	Common Song	0	22.1
20220730_224000.WAV	1	Tsalapitsa_rice	2022	Bufotes viridis	Common Song	0	22.3
20220714_220000.WAV	0	Tsalapitsa_rice	2022	Bufotes viridis	Common Song	0	19.2
20220716_200000.WAV	1	Tsalapitsa_rice	2022	Bufotes viridis	Common Song	0	22.1
20220714_220000.WAV	0	Tsalapitsa_rice	2022	Bufotes viridis	Common Song	0	19.2
20220716_200000.WAV	0	Tsalapitsa_rice	2022	Bufotes viridis	Common Song	0	22.1
20220714_220000.WAV	0	Tsalapitsa_rice	2022	Bufotes viridis	Common Song	0	19.2
20220716_200000.WAV	0	Tsalapitsa_rice	2022	Bufotes viridis	Common Song	0	22.1
20220714_220000.WAV	1	Tsalapitsa_rice	2022	Bufotes viridis	Common Song	0	19.2
20220716_200000.WAV	0	Tsalapitsa_rice	2022	Bufotes viridis	Common Song	0	22.1
20220714_220000.WAV	1	Tsalapitsa_rice	2022	Bufotes viridis	Common Song	0	19.2
20220716_200000.WAV	0	Tsalapitsa_rice	2022	Bufotes viridis	Common Song	0	22.1
20220714_220000.WAV	1	Tsalapitsa_rice	2022	Bufotes viridis	Common Song	0	19.2
20220716_200000.WAV	0	Tsalapitsa_rice	2022	Bufotes viridis	Common Song	0	22.1
20220714_220000.WAV	0	Tsalapitsa_rice	2022	Bufotes viridis	Common Song	0	19.2
20220716_200000.WAV	0	Tsalapitsa_rice	2022	Bufotes viridis	Common Song	0	22.1
20220714_220000.WAV	0	Tsalapitsa_rice	2022	Bufotes viridis	Common Song	0	19.2
20220716_200000.WAV	0	Tsalapitsa_rice	2022	Bufotes viridis	Common Song	0	22.1
20220714_220000.WAV	0	Tsalapitsa_rice	2022	Bufotes viridis	Common Song	0	19.2
20220714_220000.WAV	0	Tsalapitsa_rice	2022	Bufotes viridis	Common Song	0	19.2
20220714_202000.WAV	0	Tsalapitsa_rice	2022	Bufotes viridis	Common Song	0	19.2
20220714_202000.WAV	0	Tsalapitsa_rice	2022	Bufotes viridis	Common Song	0	19.2
20220714_202000.WAV	0	Tsalapitsa_rice	2022	Bufotes viridis	Common Song	0	19.2
20220714_202000.WAV	0	Tsalapitsa_rice	2022	Bufotes viridis	Common Song	0	19.2
20220714_202000.WAV	0	Tsalapitsa_rice	2022	Bufotes viridis	Common Song	0	19.2
20220714_202000.WAV	0	Tsalapitsa_rice	2022	Bufotes viridis	Common Song	0	19.2
20220714_202000.WAV	0	Tsalapitsa_rice	2022	Bufotes viridis	Common Song	0	19.2
20220714_202000.WAV	0	Tsalapitsa_rice	2022	Bufotes viridis	Common Song	0	19.2
20220714_202000.WAV	0	Tsalapitsa_rice	2022	Bufotes viridis	Common Song	0	19.2
20220714_202000.WAV	0	Tsalapitsa_rice	2022	Bufotes viridis	Common Song	0	19.2
20220723_222000.WAV	0	Tsalapitsa_rice	2022	Bufotes viridis	Common Song	0	25.2
20220715_190000.WAV	1	Tsalapitsa_rice	2022	Bufotes viridis	Common Song	0	21.7
20220723_222000.WAV	0	Tsalapitsa_rice	2022	Bufotes viridis	Common Song	0	25.2
20220715_190000.WAV	0	Tsalapitsa_rice	2022	Bufotes viridis	Common Song	0	21.7
20220716_234000.WAV	0	Tsalapitsa_rice	2022	Bufotes viridis	Common Song	0	22.1
20220723_222000.WAV	0	Tsalapitsa_rice	2022	Bufotes viridis	Common Song	0	25.2
20220715_190000.WAV	1	Tsalapitsa_rice	2022	Bufotes viridis	Common Song	0	21.7
20220716_234000.WAV	0	Tsalapitsa_rice	2022	Bufotes viridis	Common Song	0	22.1
20220723_222000.WAV	0	Tsalapitsa_rice	2022	Bufotes viridis	Common Song	0	25.2
20220715_190000.WAV	1	Tsalapitsa_rice	2022	Bufotes viridis	Common Song	0	21.7
20220716_234000.WAV	0	Tsalapitsa_rice	2022	Bufotes viridis	Common Song	0	22.1
20220723_222000.WAV	0	Tsalapitsa_rice	2022	Bufotes viridis	Common Song	0	25.2
20220715_190000.WAV	1	Tsalapitsa_rice	2022	Bufotes viridis	Common Song	0	21.7
20220716_234000.WAV	0	Tsalapitsa_rice	2022	Bufotes viridis	Common Song	0	22.1
20220723_222000.WAV	1	Tsalapitsa_rice	2022	Bufotes viridis	Common Song	0	25.2
20220715_190000.WAV	1	Tsalapitsa_rice	2022	Bufotes viridis	Common Song	0	21.7
20220715_204000.WAV	0	Tsalapitsa_rice	2022	Bufotes viridis	Common Song	0	21.7
20220716_234000.WAV	0	Tsalapitsa_rice	2022	Bufotes viridis	Common Song	0	22.1
20220723_222000.WAV	0	Tsalapitsa_rice	2022	Bufotes viridis	Common Song	0	25.2
20220715_190000.WAV	1	Tsalapitsa_rice	2022	Bufotes viridis	Common Song	0	21.7
20220715_204000.WAV	1	Tsalapitsa_rice	2022	Bufotes viridis	Common Song	0	21.7
20220716_234000.WAV	0	Tsalapitsa_rice	2022	Bufotes viridis	Common Song	0	22.1
20220723_222000.WAV	0	Tsalapitsa_rice	2022	Bufotes viridis	Common Song	0	25.2
20220715_190000.WAV	1	Tsalapitsa_rice	2022	Bufotes viridis	Common Song	0	21.7
20220715_204000.WAV	0	Tsalapitsa_rice	2022	Bufotes viridis	Common Song	0	21.7
20220716_234000.WAV	1	Tsalapitsa_rice	2022	Bufotes viridis	Common Song	0	22.1
20220723_222000.WAV	0	Tsalapitsa_rice	2022	Bufotes viridis	Common Song	0	25.2
20220715_190000.WAV	1	Tsalapitsa_rice	2022	Bufotes viridis	Common Song	0	21.7
20220715_204000.WAV	0	Tsalapitsa_rice	2022	Bufotes viridis	Common Song	0	21.7
20220716_234000.WAV	0	Tsalapitsa_rice	2022	Bufotes viridis	Common Song	0	22.1
20220723_222000.WAV	1	Tsalapitsa_rice	2022	Bufotes viridis	Common Song	0	25.2
20220715_190000.WAV	0	Tsalapitsa_rice	2022	Bufotes viridis	Common Song	0	21.7
20220715_204000.WAV	0	Tsalapitsa_rice	2022	Bufotes viridis	Common Song	0	21.7
20220716_234000.WAV	0	Tsalapitsa_rice	2022	Bufotes viridis	Common Song	0	22.1
20220715_204000.WAV	0	Tsalapitsa_rice	2022	Bufotes viridis	Common Song	0	21.7
20220716_234000.WAV	0	Tsalapitsa_rice	2022	Bufotes viridis	Common Song	0	22.1
20220717_210000.WAV	0	Tsalapitsa_rice	2022	Bufotes viridis	Common Song	0	21.8
20220715_204000.WAV	0	Tsalapitsa_rice	2022	Bufotes viridis	Common Song	0	21.7
20220717_210000.WAV	1	Tsalapitsa_rice	2022	Bufotes viridis	Common Song	0	21.8
20220715_204000.WAV	0	Tsalapitsa_rice	2022	Bufotes viridis	Common Song	0	21.7
20220717_210000.WAV	1	Tsalapitsa_rice	2022	Bufotes viridis	Common Song	0	21.8
20220715_204000.WAV	0	Tsalapitsa_rice	2022	Bufotes viridis	Common Song	0	21.7
20220717_210000.WAV	0	Tsalapitsa_rice	2022	Bufotes viridis	Common Song	0	21.8
20220715_204000.WAV	1	Tsalapitsa_rice	2022	Bufotes viridis	Common Song	0	21.7
20220717_210000.WAV	1	Tsalapitsa_rice	2022	Bufotes viridis	Common Song	0	21.8
20220717_210000.WAV	1	Tsalapitsa_rice	2022	Bufotes viridis	Common Song	0	21.8
20220717_210000.WAV	1	Tsalapitsa_rice	2022	Bufotes viridis	Common Song	0	21.8
20220717_210000.WAV	1	Tsalapitsa_rice	2022	Bufotes viridis	Common Song	0	21.8
20220717_210000.WAV	0	Tsalapitsa_rice	2022	Bufotes viridis	Common Song	0	21.8
20220717_210000.WAV	0	Tsalapitsa_rice	2022	Bufotes viridis	Common Song	0	21.8
20220718_190000.WAV	1	Tsalapitsa_rice	2022	Bufotes viridis	Common Song	0	18.8
20220718_190000.WAV	0	Tsalapitsa_rice	2022	Bufotes viridis	Common Song	0	18.8
20220718_190000.WAV	0	Tsalapitsa_rice	2022	Bufotes viridis	Common Song	0	18.8
20220718_190000.WAV	0	Tsalapitsa_rice	2022	Bufotes viridis	Common Song	0	18.8
20220718_190000.WAV	0	Tsalapitsa_rice	2022	Bufotes viridis	Common Song	0	18.8
20220718_190000.WAV	1	Tsalapitsa_rice	2022	Bufotes viridis	Common Song	0	18.8
20220718_190000.WAV	1	Tsalapitsa_rice	2022	Bufotes viridis	Common Song	0	18.8
20220718_190000.WAV	0	Tsalapitsa_rice	2022	Bufotes viridis	Common Song	0	18.8
20220718_190000.WAV	1	Tsalapitsa_rice	2022	Bufotes viridis	Common Song	0	18.8
20220718_190000.WAV	0	Tsalapitsa_rice	2022	Bufotes viridis	Common Song	0	18.8
20220716_224000.WAV	0	Tsalapitsa_rice	2022	Bufotes viridis	Common Song	0	22.1
20220716_224000.WAV	0	Tsalapitsa_rice	2022	Bufotes viridis	Common Song	0	22.1
20220716_224000.WAV	0	Tsalapitsa_rice	2022	Bufotes viridis	Common Song	0	22.1
20220727_210000.WAV	0	Tsalapitsa_rice	2022	Bufotes viridis	Common Song	0	23.4
20220716_224000.WAV	0	Tsalapitsa_rice	2022	Bufotes viridis	Common Song	0	22.1
20220716_224000.WAV	0	Tsalapitsa_rice	2022	Bufotes viridis	Common Song	0	22.1
20220727_210000.WAV	0	Tsalapitsa_rice	2022	Bufotes viridis	Common Song	0	23.4
20220713_202000.WAV	0	Tsalapitsa_rice	2022	Bufotes viridis	Common Song	0	16.5
20220716_224000.WAV	0	Tsalapitsa_rice	2022	Bufotes viridis	Common Song	0	22.1
20220727_210000.WAV	0	Tsalapitsa_rice	2022	Bufotes viridis	Common Song	0	23.4
20220713_202000.WAV	0	Tsalapitsa_rice	2022	Bufotes viridis	Common Song	0	16.5
20220727_210000.WAV	0	Tsalapitsa_rice	2022	Bufotes viridis	Common Song	0	23.4
20220716_224000.WAV	1	Tsalapitsa_rice	2022	Bufotes viridis	Common Song	0	22.1
20220713_202000.WAV	0	Tsalapitsa_rice	2022	Bufotes viridis	Common Song	0	16.5
20220716_224000.WAV	0	Tsalapitsa_rice	2022	Bufotes viridis	Common Song	0	22.1
20220727_210000.WAV	0	Tsalapitsa_rice	2022	Bufotes viridis	Common Song	0	23.4
20220713_202000.WAV	0	Tsalapitsa_rice	2022	Bufotes viridis	Common Song	0	16.5
20220727_210000.WAV	0	Tsalapitsa_rice	2022	Bufotes viridis	Common Song	0	23.4
20220716_224000.WAV	0	Tsalapitsa_rice	2022	Bufotes viridis	Common Song	0	22.1
20220713_202000.WAV	0	Tsalapitsa_rice	2022	Bufotes viridis	Common Song	0	16.5
20220727_210000.WAV	0	Tsalapitsa_rice	2022	Bufotes viridis	Common Song	0	23.4
20220716_224000.WAV	0	Tsalapitsa_rice	2022	Bufotes viridis	Common Song	0	22.1
20220713_202000.WAV	0	Tsalapitsa_rice	2022	Bufotes viridis	Common Song	0	16.5
20220727_210000.WAV	0	Tsalapitsa_rice	2022	Bufotes viridis	Common Song	0	23.4
20220713_202000.WAV	0	Tsalapitsa_rice	2022	Bufotes viridis	Common Song	0	16.5
20220715_194000.WAV	0	Tsalapitsa_rice	2022	Bufotes viridis	Common Song	0	21.7
20220727_210000.WAV	0	Tsalapitsa_rice	2022	Bufotes viridis	Common Song	0	23.4
20220713_202000.WAV	0	Tsalapitsa_rice	2022	Bufotes viridis	Common Song	0	16.5
20220715_194000.WAV	1	Tsalapitsa_rice	2022	Bufotes viridis	Common Song	0	21.7
20220727_210000.WAV	0	Tsalapitsa_rice	2022	Bufotes viridis	Common Song	0	23.4
20220713_202000.WAV	0	Tsalapitsa_rice	2022	Bufotes viridis	Common Song	0	16.5
20220715_194000.WAV	1	Tsalapitsa_rice	2022	Bufotes viridis	Common Song	0	21.7
20220713_202000.WAV	0	Tsalapitsa_rice	2022	Bufotes viridis	Common Song	0	16.5
20220715_194000.WAV	1	Tsalapitsa_rice	2022	Bufotes viridis	Common Song	0	21.7
20220715_194000.WAV	0	Tsalapitsa_rice	2022	Bufotes viridis	Common Song	0	21.7
20220715_194000.WAV	1	Tsalapitsa_rice	2022	Bufotes viridis	Common Song	0	21.7
20220715_194000.WAV	1	Tsalapitsa_rice	2022	Bufotes viridis	Common Song	0	21.7
20220717_224000.WAV	0	Tsalapitsa_rice	2022	Bufotes viridis	Common Song	0	21.8
20220715_194000.WAV	0	Tsalapitsa_rice	2022	Bufotes viridis	Common Song	0	21.7
20220717_224000.WAV	0	Tsalapitsa_rice	2022	Bufotes viridis	Common Song	0	21.8
20220715_194000.WAV	0	Tsalapitsa_rice	2022	Bufotes viridis	Common Song	0	21.7
20220717_224000.WAV	1	Tsalapitsa_rice	2022	Bufotes viridis	Common Song	0	21.8
20220715_194000.WAV	1	Tsalapitsa_rice	2022	Bufotes viridis	Common Song	0	21.7
20220717_224000.WAV	0	Tsalapitsa_rice	2022	Bufotes viridis	Common Song	0	21.8
20220717_224000.WAV	1	Tsalapitsa_rice	2022	Bufotes viridis	Common Song	0	21.8
20220717_224000.WAV	0	Tsalapitsa_rice	2022	Bufotes viridis	Common Song	0	21.8
20220717_224000.WAV	0	Tsalapitsa_rice	2022	Bufotes viridis	Common Song	0	21.8
20220717_224000.WAV	1	Tsalapitsa_rice	2022	Bufotes viridis	Common Song	0	21.8
20220717_224000.WAV	1	Tsalapitsa_rice	2022	Bufotes viridis	Common Song	0	21.8
20220717_224000.WAV	0	Tsalapitsa_rice	2022	Bufotes viridis	Common Song	0	21.8
20220713_230000.WAV	0	Tsalapitsa_rice	2022	Bufotes viridis	Common Song	0	16.5
20220713_230000.WAV	0	Tsalapitsa_rice	2022	Bufotes viridis	Common Song	0	16.5
20220713_230000.WAV	0	Tsalapitsa_rice	2022	Bufotes viridis	Common Song	0	16.5
20220713_230000.WAV	0	Tsalapitsa_rice	2022	Bufotes viridis	Common Song	0	16.5
20220713_230000.WAV	0	Tsalapitsa_rice	2022	Bufotes viridis	Common Song	0	16.5
20220713_230000.WAV	0	Tsalapitsa_rice	2022	Bufotes viridis	Common Song	0	16.5
20220713_230000.WAV	0	Tsalapitsa_rice	2022	Bufotes viridis	Common Song	0	16.5
20220713_230000.WAV	0	Tsalapitsa_rice	2022	Bufotes viridis	Common Song	0	16.5
20220713_230000.WAV	0	Tsalapitsa_rice	2022	Bufotes viridis	Common Song	0	16.5
20220713_230000.WAV	0	Tsalapitsa_rice	2022	Bufotes viridis	Common Song	0	16.5
20220718_194000.WAV	0	Tsalapitsa_rice	2022	Bufotes viridis	Common Song	0	18.8
20220718_194000.WAV	1	Tsalapitsa_rice	2022	Bufotes viridis	Common Song	0	18.8
20220718_192000.WAV	1	Tsalapitsa_rice	2022	Bufotes viridis	Common Song	0	18.8
20220718_194000.WAV	0	Tsalapitsa_rice	2022	Bufotes viridis	Common Song	0	18.8
20220718_192000.WAV	1	Tsalapitsa_rice	2022	Bufotes viridis	Common Song	0	18.8
20220718_194000.WAV	0	Tsalapitsa_rice	2022	Bufotes viridis	Common Song	0	18.8
20220718_192000.WAV	0	Tsalapitsa_rice	2022	Bufotes viridis	Common Song	0	18.8
20220718_194000.WAV	0	Tsalapitsa_rice	2022	Bufotes viridis	Common Song	0	18.8
20220718_192000.WAV	1	Tsalapitsa_rice	2022	Bufotes viridis	Common Song	0	18.8
20220718_194000.WAV	0	Tsalapitsa_rice	2022	Bufotes viridis	Common Song	0	18.8
20220717_220000.WAV	0	Tsalapitsa_rice	2022	Bufotes viridis	Common Song	0	21.8
20220718_192000.WAV	1	Tsalapitsa_rice	2022	Bufotes viridis	Common Song	0	18.8
20220718_194000.WAV	0	Tsalapitsa_rice	2022	Bufotes viridis	Common Song	0	18.8
20220717_220000.WAV	0	Tsalapitsa_rice	2022	Bufotes viridis	Common Song	0	21.8
20220718_192000.WAV	0	Tsalapitsa_rice	2022	Bufotes viridis	Common Song	0	18.8
20220718_194000.WAV	0	Tsalapitsa_rice	2022	Bufotes viridis	Common Song	0	18.8
20220717_220000.WAV	0	Tsalapitsa_rice	2022	Bufotes viridis	Common Song	0	21.8
20220718_192000.WAV	1	Tsalapitsa_rice	2022	Bufotes viridis	Common Song	0	18.8
20220718_194000.WAV	1	Tsalapitsa_rice	2022	Bufotes viridis	Common Song	0	18.8
20220714_194000.WAV	0	Tsalapitsa_rice	2022	Bufotes viridis	Common Song	0	19.2
20220717_220000.WAV	0	Tsalapitsa_rice	2022	Bufotes viridis	Common Song	0	21.8
20220718_192000.WAV	0	Tsalapitsa_rice	2022	Bufotes viridis	Common Song	0	18.8
20220718_194000.WAV	0	Tsalapitsa_rice	2022	Bufotes viridis	Common Song	0	18.8
20220714_194000.WAV	0	Tsalapitsa_rice	2022	Bufotes viridis	Common Song	0	19.2
20220717_220000.WAV	0	Tsalapitsa_rice	2022	Bufotes viridis	Common Song	0	21.8
20220718_192000.WAV	0	Tsalapitsa_rice	2022	Bufotes viridis	Common Song	0	18.8
20220714_194000.WAV	0	Tsalapitsa_rice	2022	Bufotes viridis	Common Song	0	19.2
20220717_220000.WAV	0	Tsalapitsa_rice	2022	Bufotes viridis	Common Song	0	21.8
20220718_192000.WAV	0	Tsalapitsa_rice	2022	Bufotes viridis	Common Song	0	18.8
20220714_194000.WAV	0	Tsalapitsa_rice	2022	Bufotes viridis	Common Song	0	19.2
20220717_220000.WAV	0	Tsalapitsa_rice	2022	Bufotes viridis	Common Song	0	21.8
20220714_194000.WAV	0	Tsalapitsa_rice	2022	Bufotes viridis	Common Song	0	19.2
20220717_220000.WAV	0	Tsalapitsa_rice	2022	Bufotes viridis	Common Song	0	21.8
20220714_194000.WAV	0	Tsalapitsa_rice	2022	Bufotes viridis	Common Song	0	19.2
20220717_220000.WAV	0	Tsalapitsa_rice	2022	Bufotes viridis	Common Song	0	21.8
20220714_194000.WAV	0	Tsalapitsa_rice	2022	Bufotes viridis	Common Song	0	19.2
20220717_220000.WAV	0	Tsalapitsa_rice	2022	Bufotes viridis	Common Song	0	21.8
20220714_194000.WAV	0	Tsalapitsa_rice	2022	Bufotes viridis	Common Song	0	19.2
20220714_194000.WAV	0	Tsalapitsa_rice	2022	Bufotes viridis	Common Song	0	19.2
20220714_194000.WAV	0	Tsalapitsa_rice	2022	Bufotes viridis	Common Song	0	19.2
20220713_222000.WAV	1	Tsalapitsa_rice	2022	Bufotes viridis	Common Song	0	16.5
20220713_222000.WAV	0	Tsalapitsa_rice	2022	Bufotes viridis	Common Song	0	16.5
20220713_222000.WAV	1	Tsalapitsa_rice	2022	Bufotes viridis	Common Song	0	16.5
20220713_222000.WAV	0	Tsalapitsa_rice	2022	Bufotes viridis	Common Song	0	16.5
20220713_222000.WAV	0	Tsalapitsa_rice	2022	Bufotes viridis	Common Song	0	16.5
20220713_222000.WAV	1	Tsalapitsa_rice	2022	Bufotes viridis	Common Song	0	16.5
20220713_222000.WAV	0	Tsalapitsa_rice	2022	Bufotes viridis	Common Song	0	16.5
20220713_222000.WAV	1	Tsalapitsa_rice	2022	Bufotes viridis	Common Song	0	16.5
20220713_222000.WAV	1	Tsalapitsa_rice	2022	Bufotes viridis	Common Song	0	16.5
20220713_222000.WAV	0	Tsalapitsa_rice	2022	Bufotes viridis	Common Song	0	16.5
20220719_202000.WAV	0	Tsalapitsa_rice	2022	Bufotes viridis	Common Song	0	20.5
20220719_202000.WAV	0	Tsalapitsa_rice	2022	Bufotes viridis	Common Song	0	20.5
20220719_202000.WAV	0	Tsalapitsa_rice	2022	Bufotes viridis	Common Song	0	20.5
20220719_202000.WAV	0	Tsalapitsa_rice	2022	Bufotes viridis	Common Song	0	20.5
20220719_202000.WAV	0	Tsalapitsa_rice	2022	Bufotes viridis	Common Song	0	20.5
20220719_202000.WAV	0	Tsalapitsa_rice	2022	Bufotes viridis	Common Song	0	20.5
20220719_202000.WAV	0	Tsalapitsa_rice	2022	Bufotes viridis	Common Song	0	20.5
20220719_202000.WAV	0	Tsalapitsa_rice	2022	Bufotes viridis	Common Song	0	20.5
20220719_202000.WAV	0	Tsalapitsa_rice	2022	Bufotes viridis	Common Song	0	20.5
20220719_202000.WAV	0	Tsalapitsa_rice	2022	Bufotes viridis	Common Song	0	20.5
20220717_200000.WAV	0	Tsalapitsa_rice	2022	Bufotes viridis	Common Song	0	21.8
20220717_200000.WAV	0	Tsalapitsa_rice	2022	Bufotes viridis	Common Song	0	21.8
20220717_200000.WAV	1	Tsalapitsa_rice	2022	Bufotes viridis	Common Song	0	21.8
20220717_200000.WAV	1	Tsalapitsa_rice	2022	Bufotes viridis	Common Song	0	21.8
20220718_200000.WAV	0	Tsalapitsa_rice	2022	Bufotes viridis	Common Song	0	18.8
20220717_200000.WAV	0	Tsalapitsa_rice	2022	Bufotes viridis	Common Song	0	21.8
20220718_200000.WAV	0	Tsalapitsa_rice	2022	Bufotes viridis	Common Song	0	18.8
20220717_200000.WAV	0	Tsalapitsa_rice	2022	Bufotes viridis	Common Song	0	21.8
20220718_200000.WAV	0	Tsalapitsa_rice	2022	Bufotes viridis	Common Song	0	18.8
20220717_200000.WAV	0	Tsalapitsa_rice	2022	Bufotes viridis	Common Song	0	21.8
20220718_200000.WAV	0	Tsalapitsa_rice	2022	Bufotes viridis	Common Song	0	18.8
20220717_200000.WAV	0	Tsalapitsa_rice	2022	Bufotes viridis	Common Song	0	21.8
20220718_200000.WAV	0	Tsalapitsa_rice	2022	Bufotes viridis	Common Song	0	18.8
20220717_200000.WAV	1	Tsalapitsa_rice	2022	Bufotes viridis	Common Song	0	21.8
20220718_200000.WAV	1	Tsalapitsa_rice	2022	Bufotes viridis	Common Song	0	18.8
20220717_200000.WAV	0	Tsalapitsa_rice	2022	Bufotes viridis	Common Song	0	21.8
20220718_200000.WAV	1	Tsalapitsa_rice	2022	Bufotes viridis	Common Song	0	18.8
20220718_200000.WAV	1	Tsalapitsa_rice	2022	Bufotes viridis	Common Song	0	18.8
20220718_200000.WAV	0	Tsalapitsa_rice	2022	Bufotes viridis	Common Song	0	18.8
20220716_230000.WAV	0	Tsalapitsa_rice	2022	Bufotes viridis	Common Song	0	22.1
20220718_200000.WAV	1	Tsalapitsa_rice	2022	Bufotes viridis	Common Song	0	18.8
20220716_230000.WAV	0	Tsalapitsa_rice	2022	Bufotes viridis	Common Song	0	22.1
20220716_230000.WAV	1	Tsalapitsa_rice	2022	Bufotes viridis	Common Song	0	22.1
20220716_230000.WAV	0	Tsalapitsa_rice	2022	Bufotes viridis	Common Song	0	22.1
20220716_230000.WAV	1	Tsalapitsa_rice	2022	Bufotes viridis	Common Song	0	22.1
20220716_230000.WAV	0	Tsalapitsa_rice	2022	Bufotes viridis	Common Song	0	22.1
20220716_230000.WAV	0	Tsalapitsa_rice	2022	Bufotes viridis	Common Song	0	22.1
20220713_212000.WAV	0	Tsalapitsa_rice	2022	Bufotes viridis	Common Song	0	16.5
20220716_230000.WAV	1	Tsalapitsa_rice	2022	Bufotes viridis	Common Song	0	22.1
20220713_212000.WAV	0	Tsalapitsa_rice	2022	Bufotes viridis	Common Song	0	16.5
20220716_230000.WAV	0	Tsalapitsa_rice	2022	Bufotes viridis	Common Song	0	22.1
20220713_212000.WAV	1	Tsalapitsa_rice	2022	Bufotes viridis	Common Song	0	16.5
20220716_230000.WAV	0	Tsalapitsa_rice	2022	Bufotes viridis	Common Song	0	22.1
20220713_212000.WAV	1	Tsalapitsa_rice	2022	Bufotes viridis	Common Song	0	16.5
20220713_212000.WAV	0	Tsalapitsa_rice	2022	Bufotes viridis	Common Song	0	16.5
20220713_212000.WAV	0	Tsalapitsa_rice	2022	Bufotes viridis	Common Song	0	16.5
20220717_230000.WAV	0	Tsalapitsa_rice	2022	Bufotes viridis	Common Song	0	21.8
20220713_212000.WAV	0	Tsalapitsa_rice	2022	Bufotes viridis	Common Song	0	16.5
20220717_230000.WAV	0	Tsalapitsa_rice	2022	Bufotes viridis	Common Song	0	21.8
20220713_212000.WAV	0	Tsalapitsa_rice	2022	Bufotes viridis	Common Song	0	16.5
20220717_230000.WAV	0	Tsalapitsa_rice	2022	Bufotes viridis	Common Song	0	21.8
20220713_212000.WAV	0	Tsalapitsa_rice	2022	Bufotes viridis	Common Song	0	16.5
20220717_230000.WAV	0	Tsalapitsa_rice	2022	Bufotes viridis	Common Song	0	21.8
20220713_212000.WAV	0	Tsalapitsa_rice	2022	Bufotes viridis	Common Song	0	16.5
20220717_230000.WAV	0	Tsalapitsa_rice	2022	Bufotes viridis	Common Song	0	21.8
20220717_230000.WAV	0	Tsalapitsa_rice	2022	Bufotes viridis	Common Song	0	21.8
20220717_230000.WAV	0	Tsalapitsa_rice	2022	Bufotes viridis	Common Song	0	21.8
20220717_230000.WAV	0	Tsalapitsa_rice	2022	Bufotes viridis	Common Song	0	21.8
20220717_230000.WAV	0	Tsalapitsa_rice	2022	Bufotes viridis	Common Song	0	21.8
20220717_230000.WAV	0	Tsalapitsa_rice	2022	Bufotes viridis	Common Song	0	21.8
20220717_234000.WAV	0	Tsalapitsa_rice	2022	Bufotes viridis	Common Song	0	21.8
20220717_234000.WAV	0	Tsalapitsa_rice	2022	Bufotes viridis	Common Song	0	21.8
20220717_234000.WAV	1	Tsalapitsa_rice	2022	Bufotes viridis	Common Song	0	21.8
20220717_234000.WAV	1	Tsalapitsa_rice	2022	Bufotes viridis	Common Song	0	21.8
20220717_234000.WAV	1	Tsalapitsa_rice	2022	Bufotes viridis	Common Song	0	21.8
20220717_234000.WAV	1	Tsalapitsa_rice	2022	Bufotes viridis	Common Song	0	21.8
20220717_234000.WAV	1	Tsalapitsa_rice	2022	Bufotes viridis	Common Song	0	21.8
20220717_234000.WAV	0	Tsalapitsa_rice	2022	Bufotes viridis	Common Song	0	21.8
20220717_234000.WAV	0	Tsalapitsa_rice	2022	Bufotes viridis	Common Song	0	21.8
20220717_234000.WAV	1	Tsalapitsa_rice	2022	Bufotes viridis	Common Song	0	21.8
20220713_200000.WAV	0	Tsalapitsa_rice	2022	Bufotes viridis	Common Song	0	16.5
20220718_214000.WAV	0	Tsalapitsa_rice	2022	Bufotes viridis	Common Song	0	18.8
20220713_200000.WAV	0	Tsalapitsa_rice	2022	Bufotes viridis	Common Song	0	16.5
20220718_214000.WAV	1	Tsalapitsa_rice	2022	Bufotes viridis	Common Song	0	18.8
20220713_200000.WAV	0	Tsalapitsa_rice	2022	Bufotes viridis	Common Song	0	16.5
20220716_190000.WAV	0	Tsalapitsa_rice	2022	Bufotes viridis	Common Song	0	22.1
20220718_214000.WAV	0	Tsalapitsa_rice	2022	Bufotes viridis	Common Song	0	18.8
20220713_200000.WAV	1	Tsalapitsa_rice	2022	Bufotes viridis	Common Song	0	16.5
20220716_190000.WAV	1	Tsalapitsa_rice	2022	Bufotes viridis	Common Song	0	22.1
20220718_214000.WAV	0	Tsalapitsa_rice	2022	Bufotes viridis	Common Song	0	18.8
20220713_200000.WAV	0	Tsalapitsa_rice	2022	Bufotes viridis	Common Song	0	16.5
20220716_190000.WAV	1	Tsalapitsa_rice	2022	Bufotes viridis	Common Song	0	22.1
20220718_214000.WAV	0	Tsalapitsa_rice	2022	Bufotes viridis	Common Song	0	18.8
20220713_200000.WAV	1	Tsalapitsa_rice	2022	Bufotes viridis	Common Song	0	16.5
20220716_190000.WAV	1	Tsalapitsa_rice	2022	Bufotes viridis	Common Song	0	22.1
20220718_214000.WAV	0	Tsalapitsa_rice	2022	Bufotes viridis	Common Song	0	18.8
20220719_200000.WAV	0	Tsalapitsa_rice	2022	Bufotes viridis	Common Song	0	20.5
20220713_200000.WAV	0	Tsalapitsa_rice	2022	Bufotes viridis	Common Song	0	16.5
20220716_190000.WAV	0	Tsalapitsa_rice	2022	Bufotes viridis	Common Song	0	22.1
20220718_214000.WAV	0	Tsalapitsa_rice	2022	Bufotes viridis	Common Song	0	18.8
20220719_200000.WAV	1	Tsalapitsa_rice	2022	Bufotes viridis	Common Song	0	20.5
20220713_200000.WAV	0	Tsalapitsa_rice	2022	Bufotes viridis	Common Song	0	16.5
20220716_190000.WAV	0	Tsalapitsa_rice	2022	Bufotes viridis	Common Song	0	22.1
20220718_214000.WAV	0	Tsalapitsa_rice	2022	Bufotes viridis	Common Song	0	18.8
20220719_200000.WAV	0	Tsalapitsa_rice	2022	Bufotes viridis	Common Song	0	20.5
20220716_190000.WAV	0	Tsalapitsa_rice	2022	Bufotes viridis	Common Song	0	22.1
20220713_200000.WAV	0	Tsalapitsa_rice	2022	Bufotes viridis	Common Song	0	16.5
20220718_214000.WAV	0	Tsalapitsa_rice	2022	Bufotes viridis	Common Song	0	18.8
20220719_200000.WAV	1	Tsalapitsa_rice	2022	Bufotes viridis	Common Song	0	20.5
20220713_200000.WAV	0	Tsalapitsa_rice	2022	Bufotes viridis	Common Song	0	16.5
20220716_190000.WAV	0	Tsalapitsa_rice	2022	Bufotes viridis	Common Song	0	22.1
20220718_214000.WAV	0	Tsalapitsa_rice	2022	Bufotes viridis	Common Song	0	18.8
20220719_200000.WAV	1	Tsalapitsa_rice	2022	Bufotes viridis	Common Song	0	20.5
20220716_190000.WAV	0	Tsalapitsa_rice	2022	Bufotes viridis	Common Song	0	22.1
20220719_204000.WAV	0	Tsalapitsa_rice	2022	Bufotes viridis	Common Song	0	20.5
20220719_200000.WAV	0	Tsalapitsa_rice	2022	Bufotes viridis	Common Song	0	20.5
20220716_190000.WAV	1	Tsalapitsa_rice	2022	Bufotes viridis	Common Song	0	22.1
20220719_204000.WAV	0	Tsalapitsa_rice	2022	Bufotes viridis	Common Song	0	20.5
20220719_200000.WAV	0	Tsalapitsa_rice	2022	Bufotes viridis	Common Song	0	20.5
20220719_204000.WAV	0	Tsalapitsa_rice	2022	Bufotes viridis	Common Song	0	20.5
20220719_200000.WAV	1	Tsalapitsa_rice	2022	Bufotes viridis	Common Song	0	20.5
20220719_234000.WAV	1	Tsalapitsa_rice	2022	Bufotes viridis	Common Song	0	20.5
20220719_204000.WAV	0	Tsalapitsa_rice	2022	Bufotes viridis	Common Song	0	20.5
20220719_200000.WAV	0	Tsalapitsa_rice	2022	Bufotes viridis	Common Song	0	20.5
20220719_234000.WAV	0	Tsalapitsa_rice	2022	Bufotes viridis	Common Song	0	20.5
20220719_204000.WAV	0	Tsalapitsa_rice	2022	Bufotes viridis	Common Song	0	20.5
20220719_200000.WAV	0	Tsalapitsa_rice	2022	Bufotes viridis	Common Song	0	20.5
20220719_234000.WAV	0	Tsalapitsa_rice	2022	Bufotes viridis	Common Song	0	20.5
20220719_204000.WAV	0	Tsalapitsa_rice	2022	Bufotes viridis	Common Song	0	20.5
20220719_234000.WAV	0	Tsalapitsa_rice	2022	Bufotes viridis	Common Song	0	20.5
20220719_204000.WAV	0	Tsalapitsa_rice	2022	Bufotes viridis	Common Song	0	20.5
20220719_234000.WAV	0	Tsalapitsa_rice	2022	Bufotes viridis	Common Song	0	20.5
20220719_204000.WAV	0	Tsalapitsa_rice	2022	Bufotes viridis	Common Song	0	20.5
20220719_234000.WAV	0	Tsalapitsa_rice	2022	Bufotes viridis	Common Song	0	20.5
20220719_204000.WAV	0	Tsalapitsa_rice	2022	Bufotes viridis	Common Song	0	20.5
20220719_234000.WAV	0	Tsalapitsa_rice	2022	Bufotes viridis	Common Song	0	20.5
20220719_204000.WAV	0	Tsalapitsa_rice	2022	Bufotes viridis	Common Song	0	20.5
20220719_234000.WAV	1	Tsalapitsa_rice	2022	Bufotes viridis	Common Song	0	20.5
20220719_220000.WAV	1	Tsalapitsa_rice	2022	Bufotes viridis	Common Song	0	20.5
20220719_234000.WAV	0	Tsalapitsa_rice	2022	Bufotes viridis	Common Song	0	20.5
20220719_220000.WAV	0	Tsalapitsa_rice	2022	Bufotes viridis	Common Song	0	20.5
20220719_234000.WAV	0	Tsalapitsa_rice	2022	Bufotes viridis	Common Song	0	20.5
20220719_220000.WAV	0	Tsalapitsa_rice	2022	Bufotes viridis	Common Song	0	20.5
20220719_220000.WAV	0	Tsalapitsa_rice	2022	Bufotes viridis	Common Song	0	20.5
20220719_220000.WAV	1	Tsalapitsa_rice	2022	Bufotes viridis	Common Song	0	20.5
20220719_220000.WAV	0	Tsalapitsa_rice	2022	Bufotes viridis	Common Song	0	20.5
20220719_220000.WAV	1	Tsalapitsa_rice	2022	Bufotes viridis	Common Song	0	20.5
20220719_220000.WAV	1	Tsalapitsa_rice	2022	Bufotes viridis	Common Song	0	20.5
20220719_220000.WAV	1	Tsalapitsa_rice	2022	Bufotes viridis	Common Song	0	20.5
20220719_220000.WAV	0	Tsalapitsa_rice	2022	Bufotes viridis	Common Song	0	20.5
20220715_224000.WAV	0	Tsalapitsa_rice	2022	Bufotes viridis	Common Song	0	21.7
20220715_224000.WAV	0	Tsalapitsa_rice	2022	Bufotes viridis	Common Song	0	21.7
20220715_224000.WAV	0	Tsalapitsa_rice	2022	Bufotes viridis	Common Song	0	21.7
20220715_224000.WAV	0	Tsalapitsa_rice	2022	Bufotes viridis	Common Song	0	21.7
20220715_224000.WAV	0	Tsalapitsa_rice	2022	Bufotes viridis	Common Song	0	21.7
20220715_224000.WAV	0	Tsalapitsa_rice	2022	Bufotes viridis	Common Song	0	21.7
20220715_224000.WAV	0	Tsalapitsa_rice	2022	Bufotes viridis	Common Song	0	21.7
20220715_224000.WAV	0	Tsalapitsa_rice	2022	Bufotes viridis	Common Song	0	21.7
20220715_224000.WAV	0	Tsalapitsa_rice	2022	Bufotes viridis	Common Song	0	21.7
20220715_224000.WAV	0	Tsalapitsa_rice	2022	Bufotes viridis	Common Song	0	21.7
20220714_200000.WAV	0	Tsalapitsa_rice	2022	Bufotes viridis	Common Song	0	19.2
20220720_194000.WAV	0	Tsalapitsa_rice	2022	Bufotes viridis	Common Song	0	21.3
20220714_200000.WAV	0	Tsalapitsa_rice	2022	Bufotes viridis	Common Song	0	19.2
20220720_194000.WAV	0	Tsalapitsa_rice	2022	Bufotes viridis	Common Song	0	21.3
20220714_200000.WAV	0	Tsalapitsa_rice	2022	Bufotes viridis	Common Song	0	19.2
20220720_194000.WAV	0	Tsalapitsa_rice	2022	Bufotes viridis	Common Song	0	21.3
20220714_200000.WAV	0	Tsalapitsa_rice	2022	Bufotes viridis	Common Song	0	19.2
20220720_194000.WAV	1	Tsalapitsa_rice	2022	Bufotes viridis	Common Song	0	21.3
20220714_200000.WAV	0	Tsalapitsa_rice	2022	Bufotes viridis	Common Song	0	19.2
20220720_194000.WAV	0	Tsalapitsa_rice	2022	Bufotes viridis	Common Song	0	21.3
20220714_200000.WAV	0	Tsalapitsa_rice	2022	Bufotes viridis	Common Song	0	19.2
20220720_202000.WAV	0	Tsalapitsa_rice	2022	Bufotes viridis	Common Song	0	21.3
20220720_194000.WAV	0	Tsalapitsa_rice	2022	Bufotes viridis	Common Song	0	21.3
20220714_200000.WAV	0	Tsalapitsa_rice	2022	Bufotes viridis	Common Song	0	19.2
20220720_202000.WAV	0	Tsalapitsa_rice	2022	Bufotes viridis	Common Song	0	21.3
20220720_194000.WAV	0	Tsalapitsa_rice	2022	Bufotes viridis	Common Song	0	21.3
20220714_200000.WAV	0	Tsalapitsa_rice	2022	Bufotes viridis	Common Song	0	19.2
20220720_202000.WAV	0	Tsalapitsa_rice	2022	Bufotes viridis	Common Song	0	21.3
20220720_194000.WAV	0	Tsalapitsa_rice	2022	Bufotes viridis	Common Song	0	21.3
20220714_200000.WAV	0	Tsalapitsa_rice	2022	Bufotes viridis	Common Song	0	19.2
20220720_194000.WAV	0	Tsalapitsa_rice	2022	Bufotes viridis	Common Song	0	21.3
20220720_202000.WAV	0	Tsalapitsa_rice	2022	Bufotes viridis	Common Song	0	21.3
20220719_214000.WAV	1	Tsalapitsa_rice	2022	Bufotes viridis	Common Song	0	20.5
20220714_200000.WAV	0	Tsalapitsa_rice	2022	Bufotes viridis	Common Song	0	19.2
20220720_194000.WAV	0	Tsalapitsa_rice	2022	Bufotes viridis	Common Song	0	21.3
20220715_230000.WAV	0	Tsalapitsa_rice	2022	Bufotes viridis	Common Song	0	21.7
20220720_202000.WAV	0	Tsalapitsa_rice	2022	Bufotes viridis	Common Song	0	21.3
20220719_214000.WAV	1	Tsalapitsa_rice	2022	Bufotes viridis	Common Song	0	20.5
20220720_202000.WAV	0	Tsalapitsa_rice	2022	Bufotes viridis	Common Song	0	21.3
20220715_230000.WAV	1	Tsalapitsa_rice	2022	Bufotes viridis	Common Song	0	21.7
20220719_214000.WAV	0	Tsalapitsa_rice	2022	Bufotes viridis	Common Song	0	20.5
20220716_194000.WAV	1	Tsalapitsa_rice	2022	Bufotes viridis	Common Song	0	22.1
20220715_230000.WAV	0	Tsalapitsa_rice	2022	Bufotes viridis	Common Song	0	21.7
20220720_202000.WAV	0	Tsalapitsa_rice	2022	Bufotes viridis	Common Song	0	21.3
20220719_214000.WAV	0	Tsalapitsa_rice	2022	Bufotes viridis	Common Song	0	20.5
20220716_194000.WAV	0	Tsalapitsa_rice	2022	Bufotes viridis	Common Song	0	22.1
20220715_230000.WAV	0	Tsalapitsa_rice	2022	Bufotes viridis	Common Song	0	21.7
20220720_202000.WAV	1	Tsalapitsa_rice	2022	Bufotes viridis	Common Song	0	21.3
20220719_214000.WAV	0	Tsalapitsa_rice	2022	Bufotes viridis	Common Song	0	20.5
20220716_194000.WAV	0	Tsalapitsa_rice	2022	Bufotes viridis	Common Song	0	22.1
20220715_230000.WAV	0	Tsalapitsa_rice	2022	Bufotes viridis	Common Song	0	21.7
20220720_202000.WAV	0	Tsalapitsa_rice	2022	Bufotes viridis	Common Song	0	21.3
20220719_214000.WAV	0	Tsalapitsa_rice	2022	Bufotes viridis	Common Song	0	20.5
20220716_194000.WAV	0	Tsalapitsa_rice	2022	Bufotes viridis	Common Song	0	22.1
20220720_202000.WAV	0	Tsalapitsa_rice	2022	Bufotes viridis	Common Song	0	21.3
20220715_230000.WAV	0	Tsalapitsa_rice	2022	Bufotes viridis	Common Song	0	21.7
20220719_214000.WAV	0	Tsalapitsa_rice	2022	Bufotes viridis	Common Song	0	20.5
20220716_194000.WAV	0	Tsalapitsa_rice	2022	Bufotes viridis	Common Song	0	22.1
20220715_230000.WAV	0	Tsalapitsa_rice	2022	Bufotes viridis	Common Song	0	21.7
20220719_214000.WAV	1	Tsalapitsa_rice	2022	Bufotes viridis	Common Song	0	20.5
20220716_194000.WAV	0	Tsalapitsa_rice	2022	Bufotes viridis	Common Song	0	22.1
20220715_230000.WAV	0	Tsalapitsa_rice	2022	Bufotes viridis	Common Song	0	21.7
20220719_214000.WAV	0	Tsalapitsa_rice	2022	Bufotes viridis	Common Song	0	20.5
20220716_194000.WAV	0	Tsalapitsa_rice	2022	Bufotes viridis	Common Song	0	22.1
20220715_230000.WAV	0	Tsalapitsa_rice	2022	Bufotes viridis	Common Song	0	21.7
20220719_214000.WAV	1	Tsalapitsa_rice	2022	Bufotes viridis	Common Song	0	20.5
20220716_194000.WAV	0	Tsalapitsa_rice	2022	Bufotes viridis	Common Song	0	22.1
20220715_230000.WAV	1	Tsalapitsa_rice	2022	Bufotes viridis	Common Song	0	21.7
20220716_194000.WAV	1	Tsalapitsa_rice	2022	Bufotes viridis	Common Song	0	22.1
20220716_212000.WAV	0	Tsalapitsa_rice	2022	Bufotes viridis	Common Song	0	22.1
20220716_194000.WAV	0	Tsalapitsa_rice	2022	Bufotes viridis	Common Song	0	22.1
20220716_212000.WAV	0	Tsalapitsa_rice	2022	Bufotes viridis	Common Song	0	22.1
20220716_212000.WAV	0	Tsalapitsa_rice	2022	Bufotes viridis	Common Song	0	22.1
20220716_212000.WAV	1	Tsalapitsa_rice	2022	Bufotes viridis	Common Song	0	22.1
20220716_212000.WAV	0	Tsalapitsa_rice	2022	Bufotes viridis	Common Song	0	22.1
20220716_212000.WAV	0	Tsalapitsa_rice	2022	Bufotes viridis	Common Song	0	22.1
20220716_212000.WAV	0	Tsalapitsa_rice	2022	Bufotes viridis	Common Song	0	22.1
20220716_212000.WAV	0	Tsalapitsa_rice	2022	Bufotes viridis	Common Song	0	22.1
20220716_212000.WAV	0	Tsalapitsa_rice	2022	Bufotes viridis	Common Song	0	22.1
20220716_212000.WAV	0	Tsalapitsa_rice	2022	Bufotes viridis	Common Song	0	22.1
20220716_202000.WAV	0	Tsalapitsa_rice	2022	Bufotes viridis	Common Song	0	22.1
20220716_202000.WAV	0	Tsalapitsa_rice	2022	Bufotes viridis	Common Song	0	22.1
20220716_202000.WAV	0	Tsalapitsa_rice	2022	Bufotes viridis	Common Song	0	22.1
20220716_202000.WAV	0	Tsalapitsa_rice	2022	Bufotes viridis	Common Song	0	22.1
20220716_202000.WAV	0	Tsalapitsa_rice	2022	Bufotes viridis	Common Song	0	22.1
20220716_202000.WAV	0	Tsalapitsa_rice	2022	Bufotes viridis	Common Song	0	22.1
20220716_202000.WAV	0	Tsalapitsa_rice	2022	Bufotes viridis	Common Song	0	22.1
20220716_202000.WAV	1	Tsalapitsa_rice	2022	Bufotes viridis	Common Song	0	22.1
20220716_202000.WAV	0	Tsalapitsa_rice	2022	Bufotes viridis	Common Song	0	22.1
20220716_202000.WAV	0	Tsalapitsa_rice	2022	Bufotes viridis	Common Song	0	22.1
20220716_232000.WAV	0	Tsalapitsa_rice	2022	Bufotes viridis	Common Song	0	22.1
20220716_232000.WAV	0	Tsalapitsa_rice	2022	Bufotes viridis	Common Song	0	22.1
20220716_232000.WAV	0	Tsalapitsa_rice	2022	Bufotes viridis	Common Song	0	22.1
20220716_232000.WAV	0	Tsalapitsa_rice	2022	Bufotes viridis	Common Song	0	22.1
20220716_232000.WAV	0	Tsalapitsa_rice	2022	Bufotes viridis	Common Song	0	22.1
20220716_232000.WAV	0	Tsalapitsa_rice	2022	Bufotes viridis	Common Song	0	22.1
20220714_192000.WAV	0	Tsalapitsa_rice	2022	Bufotes viridis	Common Song	0	19.2
20220716_232000.WAV	1	Tsalapitsa_rice	2022	Bufotes viridis	Common Song	0	22.1
20220714_192000.WAV	1	Tsalapitsa_rice	2022	Bufotes viridis	Common Song	0	19.2
20220716_232000.WAV	0	Tsalapitsa_rice	2022	Bufotes viridis	Common Song	0	22.1
20220714_192000.WAV	0	Tsalapitsa_rice	2022	Bufotes viridis	Common Song	0	19.2
20220716_232000.WAV	0	Tsalapitsa_rice	2022	Bufotes viridis	Common Song	0	22.1
20220714_192000.WAV	0	Tsalapitsa_rice	2022	Bufotes viridis	Common Song	0	19.2
20220716_232000.WAV	0	Tsalapitsa_rice	2022	Bufotes viridis	Common Song	0	22.1
20220714_192000.WAV	0	Tsalapitsa_rice	2022	Bufotes viridis	Common Song	0	19.2
20220714_192000.WAV	0	Tsalapitsa_rice	2022	Bufotes viridis	Common Song	0	19.2
20220714_192000.WAV	0	Tsalapitsa_rice	2022	Bufotes viridis	Common Song	0	19.2
20220720_212000.WAV	0	Tsalapitsa_rice	2022	Bufotes viridis	Common Song	0	21.3
20220714_192000.WAV	0	Tsalapitsa_rice	2022	Bufotes viridis	Common Song	0	19.2
20220720_212000.WAV	0	Tsalapitsa_rice	2022	Bufotes viridis	Common Song	0	21.3
20220720_212000.WAV	1	Tsalapitsa_rice	2022	Bufotes viridis	Common Song	0	21.3
20220714_192000.WAV	0	Tsalapitsa_rice	2022	Bufotes viridis	Common Song	0	19.2
20220717_202000.WAV	0	Tsalapitsa_rice	2022	Bufotes viridis	Common Song	0	21.8
20220720_212000.WAV	0	Tsalapitsa_rice	2022	Bufotes viridis	Common Song	0	21.3
20220714_192000.WAV	0	Tsalapitsa_rice	2022	Bufotes viridis	Common Song	0	19.2
20220717_202000.WAV	0	Tsalapitsa_rice	2022	Bufotes viridis	Common Song	0	21.8
20220720_212000.WAV	1	Tsalapitsa_rice	2022	Bufotes viridis	Common Song	0	21.3
20220717_202000.WAV	0	Tsalapitsa_rice	2022	Bufotes viridis	Common Song	0	21.8
20220720_212000.WAV	0	Tsalapitsa_rice	2022	Bufotes viridis	Common Song	0	21.3
20220717_202000.WAV	0	Tsalapitsa_rice	2022	Bufotes viridis	Common Song	0	21.8
20220717_222000.WAV	1	Tsalapitsa_rice	2022	Bufotes viridis	Common Song	0	21.8
20220720_212000.WAV	0	Tsalapitsa_rice	2022	Bufotes viridis	Common Song	0	21.3
20220717_202000.WAV	1	Tsalapitsa_rice	2022	Bufotes viridis	Common Song	0	21.8
20220717_222000.WAV	1	Tsalapitsa_rice	2022	Bufotes viridis	Common Song	0	21.8
20220720_212000.WAV	0	Tsalapitsa_rice	2022	Bufotes viridis	Common Song	0	21.3
20220717_204000.WAV	0	Tsalapitsa_rice	2022	Bufotes viridis	Common Song	0	21.8
20220717_202000.WAV	0	Tsalapitsa_rice	2022	Bufotes viridis	Common Song	0	21.8
20220717_222000.WAV	0	Tsalapitsa_rice	2022	Bufotes viridis	Common Song	0	21.8
20220720_212000.WAV	0	Tsalapitsa_rice	2022	Bufotes viridis	Common Song	0	21.3
20220717_204000.WAV	1	Tsalapitsa_rice	2022	Bufotes viridis	Common Song	0	21.8
20220717_202000.WAV	0	Tsalapitsa_rice	2022	Bufotes viridis	Common Song	0	21.8
20220717_222000.WAV	0	Tsalapitsa_rice	2022	Bufotes viridis	Common Song	0	21.8
20220720_212000.WAV	0	Tsalapitsa_rice	2022	Bufotes viridis	Common Song	0	21.3
20220717_204000.WAV	1	Tsalapitsa_rice	2022	Bufotes viridis	Common Song	0	21.8
20220717_202000.WAV	0	Tsalapitsa_rice	2022	Bufotes viridis	Common Song	0	21.8
20220717_222000.WAV	1	Tsalapitsa_rice	2022	Bufotes viridis	Common Song	0	21.8
20220717_204000.WAV	0	Tsalapitsa_rice	2022	Bufotes viridis	Common Song	0	21.8
20220717_202000.WAV	0	Tsalapitsa_rice	2022	Bufotes viridis	Common Song	0	21.8
20220717_222000.WAV	1	Tsalapitsa_rice	2022	Bufotes viridis	Common Song	0	21.8
20220717_204000.WAV	1	Tsalapitsa_rice	2022	Bufotes viridis	Common Song	0	21.8
20220717_202000.WAV	1	Tsalapitsa_rice	2022	Bufotes viridis	Common Song	0	21.8
20220717_222000.WAV	1	Tsalapitsa_rice	2022	Bufotes viridis	Common Song	0	21.8
20220717_204000.WAV	0	Tsalapitsa_rice	2022	Bufotes viridis	Common Song	0	21.8
20220717_222000.WAV	0	Tsalapitsa_rice	2022	Bufotes viridis	Common Song	0	21.8
20220717_204000.WAV	0	Tsalapitsa_rice	2022	Bufotes viridis	Common Song	0	21.8
20220717_222000.WAV	0	Tsalapitsa_rice	2022	Bufotes viridis	Common Song	0	21.8
20220717_204000.WAV	0	Tsalapitsa_rice	2022	Bufotes viridis	Common Song	0	21.8
20220717_222000.WAV	0	Tsalapitsa_rice	2022	Bufotes viridis	Common Song	0	21.8
20220717_204000.WAV	0	Tsalapitsa_rice	2022	Bufotes viridis	Common Song	0	21.8
20220717_204000.WAV	0	Tsalapitsa_rice	2022	Bufotes viridis	Common Song	0	21.8
20220718_224000.WAV	1	Tsalapitsa_rice	2022	Bufotes viridis	Common Song	0	18.8
20220718_224000.WAV	0	Tsalapitsa_rice	2022	Bufotes viridis	Common Song	0	18.8
20220718_224000.WAV	0	Tsalapitsa_rice	2022	Bufotes viridis	Common Song	0	18.8
20220718_224000.WAV	0	Tsalapitsa_rice	2022	Bufotes viridis	Common Song	0	18.8
20220718_224000.WAV	0	Tsalapitsa_rice	2022	Bufotes viridis	Common Song	0	18.8
20220718_224000.WAV	0	Tsalapitsa_rice	2022	Bufotes viridis	Common Song	0	18.8
20220718_224000.WAV	0	Tsalapitsa_rice	2022	Bufotes viridis	Common Song	0	18.8
20220718_224000.WAV	0	Tsalapitsa_rice	2022	Bufotes viridis	Common Song	0	18.8
20220718_224000.WAV	0	Tsalapitsa_rice	2022	Bufotes viridis	Common Song	0	18.8
20220718_224000.WAV	0	Tsalapitsa_rice	2022	Bufotes viridis	Common Song	0	18.8
20220717_190000.WAV	0	Tsalapitsa_rice	2022	Bufotes viridis	Common Song	0	21.8
20220717_190000.WAV	0	Tsalapitsa_rice	2022	Bufotes viridis	Common Song	0	21.8
20220717_190000.WAV	0	Tsalapitsa_rice	2022	Bufotes viridis	Common Song	0	21.8
20220717_190000.WAV	0	Tsalapitsa_rice	2022	Bufotes viridis	Common Song	0	21.8
20220717_190000.WAV	0	Tsalapitsa_rice	2022	Bufotes viridis	Common Song	0	21.8
20220717_190000.WAV	0	Tsalapitsa_rice	2022	Bufotes viridis	Common Song	0	21.8
20220717_190000.WAV	0	Tsalapitsa_rice	2022	Bufotes viridis	Common Song	0	21.8
20220717_190000.WAV	0	Tsalapitsa_rice	2022	Bufotes viridis	Common Song	0	21.8
20220717_190000.WAV	0	Tsalapitsa_rice	2022	Bufotes viridis	Common Song	0	21.8
20220717_190000.WAV	1	Tsalapitsa_rice	2022	Bufotes viridis	Common Song	0	21.8
20220714_212000.WAV	0	Tsalapitsa_rice	2022	Bufotes viridis	Common Song	0	19.2
20220714_212000.WAV	0	Tsalapitsa_rice	2022	Bufotes viridis	Common Song	0	19.2
20220714_212000.WAV	0	Tsalapitsa_rice	2022	Bufotes viridis	Common Song	0	19.2
20220714_212000.WAV	0	Tsalapitsa_rice	2022	Bufotes viridis	Common Song	0	19.2
20220714_212000.WAV	1	Tsalapitsa_rice	2022	Bufotes viridis	Common Song	0	19.2
20220714_212000.WAV	0	Tsalapitsa_rice	2022	Bufotes viridis	Common Song	0	19.2
20220714_212000.WAV	0	Tsalapitsa_rice	2022	Bufotes viridis	Common Song	0	19.2
20220714_212000.WAV	1	Tsalapitsa_rice	2022	Bufotes viridis	Common Song	0	19.2
20220714_212000.WAV	0	Tsalapitsa_rice	2022	Bufotes viridis	Common Song	0	19.2
20220714_212000.WAV	0	Tsalapitsa_rice	2022	Bufotes viridis	Common Song	0	19.2
20220721_214000.WAV	0	Tsalapitsa_rice	2022	Bufotes viridis	Common Song	0	22.6
20220715_220000.WAV	0	Tsalapitsa_rice	2022	Bufotes viridis	Common Song	0	21.7
20220721_214000.WAV	0	Tsalapitsa_rice	2022	Bufotes viridis	Common Song	0	22.6
20220717_212000.WAV	1	Tsalapitsa_rice	2022	Bufotes viridis	Common Song	0	21.8
20220715_220000.WAV	0	Tsalapitsa_rice	2022	Bufotes viridis	Common Song	0	21.7
20220721_214000.WAV	0	Tsalapitsa_rice	2022	Bufotes viridis	Common Song	0	22.6
20220717_212000.WAV	1	Tsalapitsa_rice	2022	Bufotes viridis	Common Song	0	21.8
20220715_220000.WAV	1	Tsalapitsa_rice	2022	Bufotes viridis	Common Song	0	21.7
20220721_214000.WAV	0	Tsalapitsa_rice	2022	Bufotes viridis	Common Song	0	22.6
20220717_212000.WAV	1	Tsalapitsa_rice	2022	Bufotes viridis	Common Song	0	21.8
20220715_220000.WAV	0	Tsalapitsa_rice	2022	Bufotes viridis	Common Song	0	21.7
20220721_214000.WAV	0	Tsalapitsa_rice	2022	Bufotes viridis	Common Song	0	22.6
20220717_212000.WAV	0	Tsalapitsa_rice	2022	Bufotes viridis	Common Song	0	21.8
20220715_220000.WAV	0	Tsalapitsa_rice	2022	Bufotes viridis	Common Song	0	21.7
20220721_214000.WAV	0	Tsalapitsa_rice	2022	Bufotes viridis	Common Song	0	22.6
20220717_212000.WAV	1	Tsalapitsa_rice	2022	Bufotes viridis	Common Song	0	21.8
20220715_220000.WAV	1	Tsalapitsa_rice	2022	Bufotes viridis	Common Song	0	21.7
20220721_214000.WAV	1	Tsalapitsa_rice	2022	Bufotes viridis	Common Song	0	22.6
20220717_212000.WAV	1	Tsalapitsa_rice	2022	Bufotes viridis	Common Song	0	21.8
20220715_220000.WAV	0	Tsalapitsa_rice	2022	Bufotes viridis	Common Song	0	21.7
20220721_214000.WAV	0	Tsalapitsa_rice	2022	Bufotes viridis	Common Song	0	22.6
20220717_212000.WAV	1	Tsalapitsa_rice	2022	Bufotes viridis	Common Song	0	21.8
20220715_220000.WAV	0	Tsalapitsa_rice	2022	Bufotes viridis	Common Song	0	21.7
20220721_214000.WAV	1	Tsalapitsa_rice	2022	Bufotes viridis	Common Song	0	22.6
20220717_212000.WAV	0	Tsalapitsa_rice	2022	Bufotes viridis	Common Song	0	21.8
20220715_220000.WAV	1	Tsalapitsa_rice	2022	Bufotes viridis	Common Song	0	21.7
20220721_214000.WAV	1	Tsalapitsa_rice	2022	Bufotes viridis	Common Song	0	22.6
20220717_212000.WAV	0	Tsalapitsa_rice	2022	Bufotes viridis	Common Song	0	21.8
20220715_220000.WAV	0	Tsalapitsa_rice	2022	Bufotes viridis	Common Song	0	21.7
20220717_212000.WAV	1	Tsalapitsa_rice	2022	Bufotes viridis	Common Song	0	21.8
20220720_214000.WAV	0	Tsalapitsa_rice	2022	Bufotes viridis	Common Song	0	21.3
20220720_214000.WAV	0	Tsalapitsa_rice	2022	Bufotes viridis	Common Song	0	21.3
20220720_214000.WAV	0	Tsalapitsa_rice	2022	Bufotes viridis	Common Song	0	21.3
20220720_214000.WAV	0	Tsalapitsa_rice	2022	Bufotes viridis	Common Song	0	21.3
20220720_214000.WAV	0	Tsalapitsa_rice	2022	Bufotes viridis	Common Song	0	21.3
20220720_214000.WAV	0	Tsalapitsa_rice	2022	Bufotes viridis	Common Song	0	21.3
20220720_214000.WAV	0	Tsalapitsa_rice	2022	Bufotes viridis	Common Song	0	21.3
20220720_214000.WAV	1	Tsalapitsa_rice	2022	Bufotes viridis	Common Song	0	21.3
20220720_214000.WAV	0	Tsalapitsa_rice	2022	Bufotes viridis	Common Song	0	21.3
20220723_200000.WAV	0	Tsalapitsa_rice	2022	Bufotes viridis	Common Song	0	25.2
20220720_214000.WAV	1	Tsalapitsa_rice	2022	Bufotes viridis	Common Song	0	21.3
20220723_200000.WAV	0	Tsalapitsa_rice	2022	Bufotes viridis	Common Song	0	25.2
20220723_200000.WAV	0	Tsalapitsa_rice	2022	Bufotes viridis	Common Song	0	25.2
20220723_200000.WAV	1	Tsalapitsa_rice	2022	Bufotes viridis	Common Song	0	25.2
20220723_200000.WAV	1	Tsalapitsa_rice	2022	Bufotes viridis	Common Song	0	25.2
20220722_230000.WAV	1	Tsalapitsa_rice	2022	Bufotes viridis	Common Song	0	24.2
20220723_200000.WAV	0	Tsalapitsa_rice	2022	Bufotes viridis	Common Song	0	25.2
20220722_230000.WAV	0	Tsalapitsa_rice	2022	Bufotes viridis	Common Song	0	24.2
20220723_200000.WAV	1	Tsalapitsa_rice	2022	Bufotes viridis	Common Song	0	25.2
20220722_230000.WAV	0	Tsalapitsa_rice	2022	Bufotes viridis	Common Song	0	24.2
20220723_200000.WAV	0	Tsalapitsa_rice	2022	Bufotes viridis	Common Song	0	25.2
20220722_230000.WAV	0	Tsalapitsa_rice	2022	Bufotes viridis	Common Song	0	24.2
20220723_200000.WAV	1	Tsalapitsa_rice	2022	Bufotes viridis	Common Song	0	25.2
20220722_230000.WAV	1	Tsalapitsa_rice	2022	Bufotes viridis	Common Song	0	24.2
20220723_200000.WAV	0	Tsalapitsa_rice	2022	Bufotes viridis	Common Song	0	25.2
20220722_230000.WAV	1	Tsalapitsa_rice	2022	Bufotes viridis	Common Song	0	24.2
20220722_230000.WAV	0	Tsalapitsa_rice	2022	Bufotes viridis	Common Song	0	24.2
20220722_230000.WAV	0	Tsalapitsa_rice	2022	Bufotes viridis	Common Song	0	24.2
20220722_230000.WAV	0	Tsalapitsa_rice	2022	Bufotes viridis	Common Song	0	24.2
20220722_230000.WAV	0	Tsalapitsa_rice	2022	Bufotes viridis	Common Song	0	24.2
20220721_212000.WAV	0	Tsalapitsa_rice	2022	Bufotes viridis	Common Song	0	22.6
20220721_212000.WAV	0	Tsalapitsa_rice	2022	Bufotes viridis	Common Song	0	22.6
20220721_212000.WAV	0	Tsalapitsa_rice	2022	Bufotes viridis	Common Song	0	22.6
20220721_212000.WAV	0	Tsalapitsa_rice	2022	Bufotes viridis	Common Song	0	22.6
20220721_212000.WAV	1	Tsalapitsa_rice	2022	Bufotes viridis	Common Song	0	22.6
20220721_212000.WAV	1	Tsalapitsa_rice	2022	Bufotes viridis	Common Song	0	22.6
20220721_212000.WAV	0	Tsalapitsa_rice	2022	Bufotes viridis	Common Song	0	22.6
20220721_212000.WAV	0	Tsalapitsa_rice	2022	Bufotes viridis	Common Song	0	22.6
20220721_212000.WAV	0	Tsalapitsa_rice	2022	Bufotes viridis	Common Song	0	22.6
20220721_212000.WAV	1	Tsalapitsa_rice	2022	Bufotes viridis	Common Song	0	22.6
20220717_232000.WAV	1	Tsalapitsa_rice	2022	Bufotes viridis	Common Song	0	21.8
20220717_232000.WAV	1	Tsalapitsa_rice	2022	Bufotes viridis	Common Song	0	21.8
20220717_232000.WAV	0	Tsalapitsa_rice	2022	Bufotes viridis	Common Song	0	21.8
20220717_232000.WAV	0	Tsalapitsa_rice	2022	Bufotes viridis	Common Song	0	21.8
20220717_232000.WAV	1	Tsalapitsa_rice	2022	Bufotes viridis	Common Song	0	21.8
20220717_232000.WAV	0	Tsalapitsa_rice	2022	Bufotes viridis	Common Song	0	21.8
20220717_214000.WAV	0	Tsalapitsa_rice	2022	Bufotes viridis	Common Song	0	21.8
20220717_232000.WAV	0	Tsalapitsa_rice	2022	Bufotes viridis	Common Song	0	21.8
20220717_214000.WAV	0	Tsalapitsa_rice	2022	Bufotes viridis	Common Song	0	21.8
20220717_232000.WAV	0	Tsalapitsa_rice	2022	Bufotes viridis	Common Song	0	21.8
20220717_214000.WAV	0	Tsalapitsa_rice	2022	Bufotes viridis	Common Song	0	21.8
20220717_232000.WAV	0	Tsalapitsa_rice	2022	Bufotes viridis	Common Song	0	21.8
20220717_214000.WAV	1	Tsalapitsa_rice	2022	Bufotes viridis	Common Song	0	21.8
20220717_232000.WAV	0	Tsalapitsa_rice	2022	Bufotes viridis	Common Song	0	21.8
20220717_214000.WAV	1	Tsalapitsa_rice	2022	Bufotes viridis	Common Song	0	21.8
20220717_214000.WAV	1	Tsalapitsa_rice	2022	Bufotes viridis	Common Song	0	21.8
20220721_222000.WAV	0	Tsalapitsa_rice	2022	Bufotes viridis	Common Song	0	22.6
20220717_214000.WAV	1	Tsalapitsa_rice	2022	Bufotes viridis	Common Song	0	21.8
20220721_222000.WAV	0	Tsalapitsa_rice	2022	Bufotes viridis	Common Song	0	22.6
20220717_214000.WAV	0	Tsalapitsa_rice	2022	Bufotes viridis	Common Song	0	21.8
20220721_222000.WAV	1	Tsalapitsa_rice	2022	Bufotes viridis	Common Song	0	22.6
20220717_214000.WAV	1	Tsalapitsa_rice	2022	Bufotes viridis	Common Song	0	21.8
20220721_222000.WAV	0	Tsalapitsa_rice	2022	Bufotes viridis	Common Song	0	22.6
20220717_214000.WAV	0	Tsalapitsa_rice	2022	Bufotes viridis	Common Song	0	21.8
20220721_222000.WAV	0	Tsalapitsa_rice	2022	Bufotes viridis	Common Song	0	22.6
20220719_194000.WAV	0	Tsalapitsa_rice	2022	Bufotes viridis	Common Song	0	20.5
20220721_222000.WAV	0	Tsalapitsa_rice	2022	Bufotes viridis	Common Song	0	22.6
20220719_194000.WAV	0	Tsalapitsa_rice	2022	Bufotes viridis	Common Song	0	20.5
20220721_222000.WAV	0	Tsalapitsa_rice	2022	Bufotes viridis	Common Song	0	22.6
20220719_194000.WAV	0	Tsalapitsa_rice	2022	Bufotes viridis	Common Song	0	20.5
20220721_222000.WAV	1	Tsalapitsa_rice	2022	Bufotes viridis	Common Song	0	22.6
20220719_194000.WAV	0	Tsalapitsa_rice	2022	Bufotes viridis	Common Song	0	20.5
20220721_222000.WAV	0	Tsalapitsa_rice	2022	Bufotes viridis	Common Song	0	22.6
20220719_194000.WAV	0	Tsalapitsa_rice	2022	Bufotes viridis	Common Song	0	20.5
20220721_222000.WAV	1	Tsalapitsa_rice	2022	Bufotes viridis	Common Song	0	22.6
20220719_194000.WAV	0	Tsalapitsa_rice	2022	Bufotes viridis	Common Song	0	20.5
20220719_194000.WAV	0	Tsalapitsa_rice	2022	Bufotes viridis	Common Song	0	20.5
20220719_194000.WAV	0	Tsalapitsa_rice	2022	Bufotes viridis	Common Song	0	20.5
20220719_194000.WAV	0	Tsalapitsa_rice	2022	Bufotes viridis	Common Song	0	20.5
20220719_194000.WAV	1	Tsalapitsa_rice	2022	Bufotes viridis	Common Song	0	20.5
20220718_202000.WAV	0	Tsalapitsa_rice	2022	Bufotes viridis	Common Song	0	18.8
20220718_202000.WAV	0	Tsalapitsa_rice	2022	Bufotes viridis	Common Song	0	18.8
20220718_202000.WAV	0	Tsalapitsa_rice	2022	Bufotes viridis	Common Song	0	18.8
20220718_202000.WAV	0	Tsalapitsa_rice	2022	Bufotes viridis	Common Song	0	18.8
20220722_210000.WAV	0	Tsalapitsa_rice	2022	Bufotes viridis	Common Song	0	24.2
20220718_202000.WAV	0	Tsalapitsa_rice	2022	Bufotes viridis	Common Song	0	18.8
20220722_210000.WAV	0	Tsalapitsa_rice	2022	Bufotes viridis	Common Song	0	24.2
20220718_202000.WAV	0	Tsalapitsa_rice	2022	Bufotes viridis	Common Song	0	18.8
20220722_210000.WAV	1	Tsalapitsa_rice	2022	Bufotes viridis	Common Song	0	24.2
20220718_202000.WAV	0	Tsalapitsa_rice	2022	Bufotes viridis	Common Song	0	18.8
20220722_210000.WAV	0	Tsalapitsa_rice	2022	Bufotes viridis	Common Song	0	24.2
20220718_202000.WAV	0	Tsalapitsa_rice	2022	Bufotes viridis	Common Song	0	18.8
20220722_210000.WAV	0	Tsalapitsa_rice	2022	Bufotes viridis	Common Song	0	24.2
20220718_202000.WAV	0	Tsalapitsa_rice	2022	Bufotes viridis	Common Song	0	18.8
20220722_210000.WAV	1	Tsalapitsa_rice	2022	Bufotes viridis	Common Song	0	24.2
20220718_202000.WAV	0	Tsalapitsa_rice	2022	Bufotes viridis	Common Song	0	18.8
20220722_210000.WAV	0	Tsalapitsa_rice	2022	Bufotes viridis	Common Song	0	24.2
20220722_210000.WAV	1	Tsalapitsa_rice	2022	Bufotes viridis	Common Song	0	24.2
20220722_210000.WAV	0	Tsalapitsa_rice	2022	Bufotes viridis	Common Song	0	24.2
20220719_210000.WAV	0	Tsalapitsa_rice	2022	Bufotes viridis	Common Song	0	20.5
20220722_210000.WAV	0	Tsalapitsa_rice	2022	Bufotes viridis	Common Song	0	24.2
20220719_210000.WAV	0	Tsalapitsa_rice	2022	Bufotes viridis	Common Song	0	20.5
20220719_210000.WAV	1	Tsalapitsa_rice	2022	Bufotes viridis	Common Song	0	20.5
20220719_210000.WAV	1	Tsalapitsa_rice	2022	Bufotes viridis	Common Song	0	20.5
20220719_210000.WAV	1	Tsalapitsa_rice	2022	Bufotes viridis	Common Song	0	20.5
20220719_210000.WAV	0	Tsalapitsa_rice	2022	Bufotes viridis	Common Song	0	20.5
20220719_210000.WAV	0	Tsalapitsa_rice	2022	Bufotes viridis	Common Song	0	20.5
20220719_210000.WAV	1	Tsalapitsa_rice	2022	Bufotes viridis	Common Song	0	20.5
20220719_210000.WAV	0	Tsalapitsa_rice	2022	Bufotes viridis	Common Song	0	20.5
20220719_210000.WAV	0	Tsalapitsa_rice	2022	Bufotes viridis	Common Song	0	20.5
20220718_210000.WAV	0	Tsalapitsa_rice	2022	Bufotes viridis	Common Song	0	18.8
20220718_210000.WAV	0	Tsalapitsa_rice	2022	Bufotes viridis	Common Song	0	18.8
20220718_210000.WAV	0	Tsalapitsa_rice	2022	Bufotes viridis	Common Song	0	18.8
20220718_210000.WAV	0	Tsalapitsa_rice	2022	Bufotes viridis	Common Song	0	18.8
20220718_210000.WAV	0	Tsalapitsa_rice	2022	Bufotes viridis	Common Song	0	18.8
20220718_210000.WAV	0	Tsalapitsa_rice	2022	Bufotes viridis	Common Song	0	18.8
20220718_210000.WAV	0	Tsalapitsa_rice	2022	Bufotes viridis	Common Song	0	18.8
20220718_210000.WAV	0	Tsalapitsa_rice	2022	Bufotes viridis	Common Song	0	18.8
20220718_210000.WAV	0	Tsalapitsa_rice	2022	Bufotes viridis	Common Song	0	18.8
20220718_210000.WAV	0	Tsalapitsa_rice	2022	Bufotes viridis	Common Song	0	18.8
20220723_212000.WAV	0	Tsalapitsa_rice	2022	Bufotes viridis	Common Song	0	25.2
20220723_212000.WAV	0	Tsalapitsa_rice	2022	Bufotes viridis	Common Song	0	25.2
20220723_212000.WAV	1	Tsalapitsa_rice	2022	Bufotes viridis	Common Song	0	25.2
20220718_230000.WAV	1	Tsalapitsa_rice	2022	Bufotes viridis	Common Song	0	18.8
20220723_212000.WAV	0	Tsalapitsa_rice	2022	Bufotes viridis	Common Song	0	25.2
20220718_230000.WAV	0	Tsalapitsa_rice	2022	Bufotes viridis	Common Song	0	18.8
20220723_212000.WAV	0	Tsalapitsa_rice	2022	Bufotes viridis	Common Song	0	25.2
20220718_230000.WAV	1	Tsalapitsa_rice	2022	Bufotes viridis	Common Song	0	18.8
20220723_212000.WAV	0	Tsalapitsa_rice	2022	Bufotes viridis	Common Song	0	25.2
20220718_230000.WAV	0	Tsalapitsa_rice	2022	Bufotes viridis	Common Song	0	18.8
20220723_212000.WAV	0	Tsalapitsa_rice	2022	Bufotes viridis	Common Song	0	25.2
20220718_230000.WAV	0	Tsalapitsa_rice	2022	Bufotes viridis	Common Song	0	18.8
20220723_212000.WAV	0	Tsalapitsa_rice	2022	Bufotes viridis	Common Song	0	25.2
20220718_230000.WAV	0	Tsalapitsa_rice	2022	Bufotes viridis	Common Song	0	18.8
20220723_212000.WAV	0	Tsalapitsa_rice	2022	Bufotes viridis	Common Song	0	25.2
20220718_230000.WAV	0	Tsalapitsa_rice	2022	Bufotes viridis	Common Song	0	18.8
20220723_212000.WAV	1	Tsalapitsa_rice	2022	Bufotes viridis	Common Song	0	25.2
20220718_230000.WAV	0	Tsalapitsa_rice	2022	Bufotes viridis	Common Song	0	18.8
20220718_230000.WAV	0	Tsalapitsa_rice	2022	Bufotes viridis	Common Song	0	18.8
20220718_230000.WAV	0	Tsalapitsa_rice	2022	Bufotes viridis	Common Song	0	18.8
20220717_192000.WAV	0	Tsalapitsa_rice	2022	Bufotes viridis	Common Song	0	21.8
20220722_234000.WAV	0	Tsalapitsa_rice	2022	Bufotes viridis	Common Song	0	24.2
20220717_192000.WAV	0	Tsalapitsa_rice	2022	Bufotes viridis	Common Song	0	21.8
20220722_234000.WAV	1	Tsalapitsa_rice	2022	Bufotes viridis	Common Song	0	24.2
20220717_192000.WAV	0	Tsalapitsa_rice	2022	Bufotes viridis	Common Song	0	21.8
20220722_234000.WAV	0	Tsalapitsa_rice	2022	Bufotes viridis	Common Song	0	24.2
20220717_192000.WAV	0	Tsalapitsa_rice	2022	Bufotes viridis	Common Song	0	21.8
20220722_234000.WAV	0	Tsalapitsa_rice	2022	Bufotes viridis	Common Song	0	24.2
20220717_192000.WAV	0	Tsalapitsa_rice	2022	Bufotes viridis	Common Song	0	21.8
20220722_234000.WAV	0	Tsalapitsa_rice	2022	Bufotes viridis	Common Song	0	24.2
20220717_192000.WAV	0	Tsalapitsa_rice	2022	Bufotes viridis	Common Song	0	21.8
20220722_234000.WAV	0	Tsalapitsa_rice	2022	Bufotes viridis	Common Song	0	24.2
20220717_192000.WAV	0	Tsalapitsa_rice	2022	Bufotes viridis	Common Song	0	21.8
20220722_234000.WAV	0	Tsalapitsa_rice	2022	Bufotes viridis	Common Song	0	24.2
20220717_192000.WAV	0	Tsalapitsa_rice	2022	Bufotes viridis	Common Song	0	21.8
20220722_234000.WAV	0	Tsalapitsa_rice	2022	Bufotes viridis	Common Song	0	24.2
20220717_192000.WAV	0	Tsalapitsa_rice	2022	Bufotes viridis	Common Song	0	21.8
20220722_234000.WAV	0	Tsalapitsa_rice	2022	Bufotes viridis	Common Song	0	24.2
20220717_192000.WAV	0	Tsalapitsa_rice	2022	Bufotes viridis	Common Song	0	21.8
20220722_234000.WAV	0	Tsalapitsa_rice	2022	Bufotes viridis	Common Song	0	24.2
20220718_234000.WAV	0	Tsalapitsa_rice	2022	Bufotes viridis	Common Song	0	18.8
20220718_234000.WAV	0	Tsalapitsa_rice	2022	Bufotes viridis	Common Song	0	18.8
20220718_234000.WAV	1	Tsalapitsa_rice	2022	Bufotes viridis	Common Song	0	18.8
20220718_234000.WAV	0	Tsalapitsa_rice	2022	Bufotes viridis	Common Song	0	18.8
20220718_212000.WAV	0	Tsalapitsa_rice	2022	Bufotes viridis	Common Song	0	18.8
20220718_234000.WAV	0	Tsalapitsa_rice	2022	Bufotes viridis	Common Song	0	18.8
20220718_212000.WAV	0	Tsalapitsa_rice	2022	Bufotes viridis	Common Song	0	18.8
20220718_234000.WAV	0	Tsalapitsa_rice	2022	Bufotes viridis	Common Song	0	18.8
20220718_212000.WAV	0	Tsalapitsa_rice	2022	Bufotes viridis	Common Song	0	18.8
20220718_234000.WAV	0	Tsalapitsa_rice	2022	Bufotes viridis	Common Song	0	18.8
20220718_212000.WAV	1	Tsalapitsa_rice	2022	Bufotes viridis	Common Song	0	18.8
20220718_234000.WAV	0	Tsalapitsa_rice	2022	Bufotes viridis	Common Song	0	18.8
20220718_212000.WAV	0	Tsalapitsa_rice	2022	Bufotes viridis	Common Song	0	18.8
20220718_234000.WAV	0	Tsalapitsa_rice	2022	Bufotes viridis	Common Song	0	18.8
20220718_212000.WAV	1	Tsalapitsa_rice	2022	Bufotes viridis	Common Song	0	18.8
20220718_234000.WAV	0	Tsalapitsa_rice	2022	Bufotes viridis	Common Song	0	18.8
20220718_212000.WAV	0	Tsalapitsa_rice	2022	Bufotes viridis	Common Song	0	18.8
20220718_212000.WAV	0	Tsalapitsa_rice	2022	Bufotes viridis	Common Song	0	18.8
20220718_212000.WAV	0	Tsalapitsa_rice	2022	Bufotes viridis	Common Song	0	18.8
20220718_212000.WAV	0	Tsalapitsa_rice	2022	Bufotes viridis	Common Song	0	18.8
20220722_232000.WAV	0	Tsalapitsa_rice	2022	Bufotes viridis	Common Song	0	24.2
20220722_232000.WAV	0	Tsalapitsa_rice	2022	Bufotes viridis	Common Song	0	24.2
20220722_232000.WAV	1	Tsalapitsa_rice	2022	Bufotes viridis	Common Song	0	24.2
20220722_232000.WAV	1	Tsalapitsa_rice	2022	Bufotes viridis	Common Song	0	24.2
20220722_232000.WAV	0	Tsalapitsa_rice	2022	Bufotes viridis	Common Song	0	24.2
20220717_194000.WAV	0	Tsalapitsa_rice	2022	Bufotes viridis	Common Song	0	21.8
20220722_232000.WAV	0	Tsalapitsa_rice	2022	Bufotes viridis	Common Song	0	24.2
20220717_194000.WAV	0	Tsalapitsa_rice	2022	Bufotes viridis	Common Song	0	21.8
20220722_232000.WAV	0	Tsalapitsa_rice	2022	Bufotes viridis	Common Song	0	24.2
20220717_194000.WAV	0	Tsalapitsa_rice	2022	Bufotes viridis	Common Song	0	21.8
20220722_232000.WAV	0	Tsalapitsa_rice	2022	Bufotes viridis	Common Song	0	24.2
20220717_194000.WAV	0	Tsalapitsa_rice	2022	Bufotes viridis	Common Song	0	21.8
20220722_232000.WAV	1	Tsalapitsa_rice	2022	Bufotes viridis	Common Song	0	24.2
20220717_194000.WAV	0	Tsalapitsa_rice	2022	Bufotes viridis	Common Song	0	21.8
20220722_232000.WAV	0	Tsalapitsa_rice	2022	Bufotes viridis	Common Song	0	24.2
20220717_194000.WAV	1	Tsalapitsa_rice	2022	Bufotes viridis	Common Song	0	21.8
20220717_194000.WAV	0	Tsalapitsa_rice	2022	Bufotes viridis	Common Song	0	21.8
20220717_194000.WAV	1	Tsalapitsa_rice	2022	Bufotes viridis	Common Song	0	21.8
20220717_194000.WAV	0	Tsalapitsa_rice	2022	Bufotes viridis	Common Song	0	21.8
20220717_194000.WAV	1	Tsalapitsa_rice	2022	Bufotes viridis	Common Song	0	21.8
20220718_232000.WAV	0	Tsalapitsa_rice	2022	Bufotes viridis	Common Song	0	18.8
20220718_232000.WAV	0	Tsalapitsa_rice	2022	Bufotes viridis	Common Song	0	18.8
20220718_232000.WAV	0	Tsalapitsa_rice	2022	Bufotes viridis	Common Song	0	18.8
20220718_232000.WAV	0	Tsalapitsa_rice	2022	Bufotes viridis	Common Song	0	18.8
20220718_232000.WAV	0	Tsalapitsa_rice	2022	Bufotes viridis	Common Song	0	18.8
20220718_232000.WAV	0	Tsalapitsa_rice	2022	Bufotes viridis	Common Song	0	18.8
20220718_232000.WAV	1	Tsalapitsa_rice	2022	Bufotes viridis	Common Song	0	18.8
20220718_232000.WAV	0	Tsalapitsa_rice	2022	Bufotes viridis	Common Song	0	18.8
20220718_232000.WAV	0	Tsalapitsa_rice	2022	Bufotes viridis	Common Song	0	18.8
20220718_232000.WAV	0	Tsalapitsa_rice	2022	Bufotes viridis	Common Song	0	18.8
20220723_192000.WAV	1	Tsalapitsa_rice	2022	Bufotes viridis	Common Song	0	25.2
20220723_192000.WAV	0	Tsalapitsa_rice	2022	Bufotes viridis	Common Song	0	25.2
20220723_192000.WAV	0	Tsalapitsa_rice	2022	Bufotes viridis	Common Song	0	25.2
20220723_192000.WAV	0	Tsalapitsa_rice	2022	Bufotes viridis	Common Song	0	25.2
20220723_192000.WAV	1	Tsalapitsa_rice	2022	Bufotes viridis	Common Song	0	25.2
20220723_192000.WAV	0	Tsalapitsa_rice	2022	Bufotes viridis	Common Song	0	25.2
20220723_192000.WAV	1	Tsalapitsa_rice	2022	Bufotes viridis	Common Song	0	25.2
20220723_192000.WAV	1	Tsalapitsa_rice	2022	Bufotes viridis	Common Song	0	25.2
20220723_192000.WAV	0	Tsalapitsa_rice	2022	Bufotes viridis	Common Song	0	25.2
20220723_192000.WAV	0	Tsalapitsa_rice	2022	Bufotes viridis	Common Song	0	25.2
20220719_190000.WAV	0	Tsalapitsa_rice	2022	Bufotes viridis	Common Song	0	20.5
20220719_190000.WAV	1	Tsalapitsa_rice	2022	Bufotes viridis	Common Song	0	20.5
20220719_190000.WAV	0	Tsalapitsa_rice	2022	Bufotes viridis	Common Song	0	20.5
20220719_190000.WAV	0	Tsalapitsa_rice	2022	Bufotes viridis	Common Song	0	20.5
20220719_190000.WAV	1	Tsalapitsa_rice	2022	Bufotes viridis	Common Song	0	20.5
20220719_190000.WAV	0	Tsalapitsa_rice	2022	Bufotes viridis	Common Song	0	20.5
20220719_190000.WAV	0	Tsalapitsa_rice	2022	Bufotes viridis	Common Song	0	20.5
20220719_190000.WAV	0	Tsalapitsa_rice	2022	Bufotes viridis	Common Song	0	20.5
20220719_190000.WAV	1	Tsalapitsa_rice	2022	Bufotes viridis	Common Song	0	20.5
20220719_190000.WAV	1	Tsalapitsa_rice	2022	Bufotes viridis	Common Song	0	20.5
20220722_222000.WAV	0	Tsalapitsa_rice	2022	Bufotes viridis	Common Song	0	24.2
20220722_222000.WAV	0	Tsalapitsa_rice	2022	Bufotes viridis	Common Song	0	24.2
20220720_204000.WAV	0	Tsalapitsa_rice	2022	Bufotes viridis	Common Song	0	21.3
20220722_222000.WAV	0	Tsalapitsa_rice	2022	Bufotes viridis	Common Song	0	24.2
20220720_204000.WAV	1	Tsalapitsa_rice	2022	Bufotes viridis	Common Song	0	21.3
20220722_222000.WAV	0	Tsalapitsa_rice	2022	Bufotes viridis	Common Song	0	24.2
20220720_204000.WAV	0	Tsalapitsa_rice	2022	Bufotes viridis	Common Song	0	21.3
20220722_222000.WAV	0	Tsalapitsa_rice	2022	Bufotes viridis	Common Song	0	24.2
20220720_204000.WAV	1	Tsalapitsa_rice	2022	Bufotes viridis	Common Song	0	21.3
20220722_222000.WAV	0	Tsalapitsa_rice	2022	Bufotes viridis	Common Song	0	24.2
20220720_204000.WAV	0	Tsalapitsa_rice	2022	Bufotes viridis	Common Song	0	21.3
20220722_222000.WAV	0	Tsalapitsa_rice	2022	Bufotes viridis	Common Song	0	24.2
20220720_204000.WAV	0	Tsalapitsa_rice	2022	Bufotes viridis	Common Song	0	21.3
20220722_222000.WAV	0	Tsalapitsa_rice	2022	Bufotes viridis	Common Song	0	24.2
20220720_204000.WAV	0	Tsalapitsa_rice	2022	Bufotes viridis	Common Song	0	21.3
20220722_222000.WAV	0	Tsalapitsa_rice	2022	Bufotes viridis	Common Song	0	24.2
20220720_204000.WAV	0	Tsalapitsa_rice	2022	Bufotes viridis	Common Song	0	21.3
20220722_222000.WAV	0	Tsalapitsa_rice	2022	Bufotes viridis	Common Song	0	24.2
20220720_204000.WAV	0	Tsalapitsa_rice	2022	Bufotes viridis	Common Song	0	21.3
20220718_220000.WAV	0	Tsalapitsa_rice	2022	Bufotes viridis	Common Song	0	18.8
20220720_204000.WAV	0	Tsalapitsa_rice	2022	Bufotes viridis	Common Song	0	21.3
20220718_220000.WAV	1	Tsalapitsa_rice	2022	Bufotes viridis	Common Song	0	18.8
20220718_220000.WAV	0	Tsalapitsa_rice	2022	Bufotes viridis	Common Song	0	18.8
20220718_220000.WAV	0	Tsalapitsa_rice	2022	Bufotes viridis	Common Song	0	18.8
20220718_220000.WAV	0	Tsalapitsa_rice	2022	Bufotes viridis	Common Song	0	18.8
20220718_220000.WAV	0	Tsalapitsa_rice	2022	Bufotes viridis	Common Song	0	18.8
20220718_220000.WAV	0	Tsalapitsa_rice	2022	Bufotes viridis	Common Song	0	18.8
20220718_220000.WAV	0	Tsalapitsa_rice	2022	Bufotes viridis	Common Song	0	18.8
20220718_220000.WAV	1	Tsalapitsa_rice	2022	Bufotes viridis	Common Song	0	18.8
20220718_220000.WAV	0	Tsalapitsa_rice	2022	Bufotes viridis	Common Song	0	18.8
20220719_224000.WAV	0	Tsalapitsa_rice	2022	Bufotes viridis	Common Song	0	20.5
20220719_224000.WAV	1	Tsalapitsa_rice	2022	Bufotes viridis	Common Song	0	20.5
20220719_224000.WAV	0	Tsalapitsa_rice	2022	Bufotes viridis	Common Song	0	20.5
20220719_224000.WAV	0	Tsalapitsa_rice	2022	Bufotes viridis	Common Song	0	20.5
20220719_224000.WAV	0	Tsalapitsa_rice	2022	Bufotes viridis	Common Song	0	20.5
20220719_224000.WAV	0	Tsalapitsa_rice	2022	Bufotes viridis	Common Song	0	20.5
20220719_224000.WAV	0	Tsalapitsa_rice	2022	Bufotes viridis	Common Song	0	20.5
20220724_222000.WAV	0	Tsalapitsa_rice	2022	Bufotes viridis	Common Song	0	24.5
20220719_224000.WAV	1	Tsalapitsa_rice	2022	Bufotes viridis	Common Song	0	20.5
20220723_232000.WAV	1	Tsalapitsa_rice	2022	Bufotes viridis	Common Song	0	25.2
20220724_222000.WAV	0	Tsalapitsa_rice	2022	Bufotes viridis	Common Song	0	24.5
20220719_224000.WAV	0	Tsalapitsa_rice	2022	Bufotes viridis	Common Song	0	20.5
20220723_232000.WAV	0	Tsalapitsa_rice	2022	Bufotes viridis	Common Song	0	25.2
20220724_222000.WAV	0	Tsalapitsa_rice	2022	Bufotes viridis	Common Song	0	24.5
20220719_224000.WAV	0	Tsalapitsa_rice	2022	Bufotes viridis	Common Song	0	20.5
20220723_232000.WAV	0	Tsalapitsa_rice	2022	Bufotes viridis	Common Song	0	25.2
20220724_222000.WAV	0	Tsalapitsa_rice	2022	Bufotes viridis	Common Song	0	24.5
20220720_192000.WAV	0	Tsalapitsa_rice	2022	Bufotes viridis	Common Song	0	21.3
20220723_232000.WAV	1	Tsalapitsa_rice	2022	Bufotes viridis	Common Song	0	25.2
20220724_222000.WAV	0	Tsalapitsa_rice	2022	Bufotes viridis	Common Song	0	24.5
20220720_192000.WAV	0	Tsalapitsa_rice	2022	Bufotes viridis	Common Song	0	21.3
20220723_232000.WAV	0	Tsalapitsa_rice	2022	Bufotes viridis	Common Song	0	25.2
20220724_222000.WAV	0	Tsalapitsa_rice	2022	Bufotes viridis	Common Song	0	24.5
20220720_192000.WAV	0	Tsalapitsa_rice	2022	Bufotes viridis	Common Song	0	21.3
20220719_232000.WAV	0	Tsalapitsa_rice	2022	Bufotes viridis	Common Song	0	20.5
20220723_232000.WAV	0	Tsalapitsa_rice	2022	Bufotes viridis	Common Song	0	25.2
20220724_222000.WAV	0	Tsalapitsa_rice	2022	Bufotes viridis	Common Song	0	24.5
20220720_192000.WAV	0	Tsalapitsa_rice	2022	Bufotes viridis	Common Song	0	21.3
20220719_232000.WAV	0	Tsalapitsa_rice	2022	Bufotes viridis	Common Song	0	20.5
20220723_232000.WAV	1	Tsalapitsa_rice	2022	Bufotes viridis	Common Song	0	25.2
20220724_222000.WAV	0	Tsalapitsa_rice	2022	Bufotes viridis	Common Song	0	24.5
20220720_192000.WAV	0	Tsalapitsa_rice	2022	Bufotes viridis	Common Song	0	21.3
20220719_232000.WAV	1	Tsalapitsa_rice	2022	Bufotes viridis	Common Song	0	20.5
20220723_232000.WAV	0	Tsalapitsa_rice	2022	Bufotes viridis	Common Song	0	25.2
20220724_222000.WAV	1	Tsalapitsa_rice	2022	Bufotes viridis	Common Song	0	24.5
20220720_192000.WAV	0	Tsalapitsa_rice	2022	Bufotes viridis	Common Song	0	21.3
20220719_232000.WAV	0	Tsalapitsa_rice	2022	Bufotes viridis	Common Song	0	20.5
20220723_232000.WAV	0	Tsalapitsa_rice	2022	Bufotes viridis	Common Song	0	25.2
20220724_222000.WAV	0	Tsalapitsa_rice	2022	Bufotes viridis	Common Song	0	24.5
20220720_192000.WAV	0	Tsalapitsa_rice	2022	Bufotes viridis	Common Song	0	21.3
20220719_232000.WAV	0	Tsalapitsa_rice	2022	Bufotes viridis	Common Song	0	20.5
20220723_232000.WAV	0	Tsalapitsa_rice	2022	Bufotes viridis	Common Song	0	25.2
20220720_192000.WAV	0	Tsalapitsa_rice	2022	Bufotes viridis	Common Song	0	21.3
20220719_232000.WAV	0	Tsalapitsa_rice	2022	Bufotes viridis	Common Song	0	20.5
20220720_192000.WAV	0	Tsalapitsa_rice	2022	Bufotes viridis	Common Song	0	21.3
20220719_232000.WAV	1	Tsalapitsa_rice	2022	Bufotes viridis	Common Song	0	20.5
20220720_192000.WAV	0	Tsalapitsa_rice	2022	Bufotes viridis	Common Song	0	21.3
20220719_232000.WAV	0	Tsalapitsa_rice	2022	Bufotes viridis	Common Song	0	20.5
20220719_232000.WAV	0	Tsalapitsa_rice	2022	Bufotes viridis	Common Song	0	20.5
20220725_212000.WAV	0	Tsalapitsa_rice	2022	Bufotes viridis	Common Song	0	24
20220719_232000.WAV	0	Tsalapitsa_rice	2022	Bufotes viridis	Common Song	0	20.5
20220725_212000.WAV	0	Tsalapitsa_rice	2022	Bufotes viridis	Common Song	0	24
20220725_212000.WAV	0	Tsalapitsa_rice	2022	Bufotes viridis	Common Song	0	24
20220725_212000.WAV	1	Tsalapitsa_rice	2022	Bufotes viridis	Common Song	0	24
20220725_212000.WAV	0	Tsalapitsa_rice	2022	Bufotes viridis	Common Song	0	24
20220725_212000.WAV	0	Tsalapitsa_rice	2022	Bufotes viridis	Common Song	0	24
20220725_212000.WAV	0	Tsalapitsa_rice	2022	Bufotes viridis	Common Song	0	24
20220725_212000.WAV	0	Tsalapitsa_rice	2022	Bufotes viridis	Common Song	0	24
20220725_212000.WAV	0	Tsalapitsa_rice	2022	Bufotes viridis	Common Song	0	24
20220725_212000.WAV	1	Tsalapitsa_rice	2022	Bufotes viridis	Common Song	0	24
20220719_212000.WAV	0	Tsalapitsa_rice	2022	Bufotes viridis	Common Song	0	20.5
20220719_212000.WAV	0	Tsalapitsa_rice	2022	Bufotes viridis	Common Song	0	20.5
20220719_212000.WAV	0	Tsalapitsa_rice	2022	Bufotes viridis	Common Song	0	20.5
20220719_212000.WAV	0	Tsalapitsa_rice	2022	Bufotes viridis	Common Song	0	20.5
20220719_212000.WAV	0	Tsalapitsa_rice	2022	Bufotes viridis	Common Song	0	20.5
20220719_212000.WAV	1	Tsalapitsa_rice	2022	Bufotes viridis	Common Song	0	20.5
20220719_212000.WAV	1	Tsalapitsa_rice	2022	Bufotes viridis	Common Song	0	20.5
20220719_212000.WAV	1	Tsalapitsa_rice	2022	Bufotes viridis	Common Song	0	20.5
20220719_212000.WAV	0	Tsalapitsa_rice	2022	Bufotes viridis	Common Song	0	20.5
20220719_212000.WAV	0	Tsalapitsa_rice	2022	Bufotes viridis	Common Song	0	20.5
20220724_230000.WAV	0	Tsalapitsa_rice	2022	Bufotes viridis	Common Song	0	24.5
20220724_230000.WAV	0	Tsalapitsa_rice	2022	Bufotes viridis	Common Song	0	24.5
20220724_230000.WAV	0	Tsalapitsa_rice	2022	Bufotes viridis	Common Song	0	24.5
20220724_230000.WAV	0	Tsalapitsa_rice	2022	Bufotes viridis	Common Song	0	24.5
20220724_230000.WAV	0	Tsalapitsa_rice	2022	Bufotes viridis	Common Song	0	24.5
20220723_234000.WAV	0	Tsalapitsa_rice	2022	Bufotes viridis	Common Song	0	25.2
20220724_230000.WAV	1	Tsalapitsa_rice	2022	Bufotes viridis	Common Song	0	24.5
20220723_234000.WAV	0	Tsalapitsa_rice	2022	Bufotes viridis	Common Song	0	25.2
20220724_230000.WAV	0	Tsalapitsa_rice	2022	Bufotes viridis	Common Song	0	24.5
20220723_234000.WAV	0	Tsalapitsa_rice	2022	Bufotes viridis	Common Song	0	25.2
20220724_230000.WAV	0	Tsalapitsa_rice	2022	Bufotes viridis	Common Song	0	24.5
20220723_234000.WAV	1	Tsalapitsa_rice	2022	Bufotes viridis	Common Song	0	25.2
20220724_230000.WAV	0	Tsalapitsa_rice	2022	Bufotes viridis	Common Song	0	24.5
20220723_234000.WAV	1	Tsalapitsa_rice	2022	Bufotes viridis	Common Song	0	25.2
20220724_230000.WAV	0	Tsalapitsa_rice	2022	Bufotes viridis	Common Song	0	24.5
20220723_234000.WAV	0	Tsalapitsa_rice	2022	Bufotes viridis	Common Song	0	25.2
20220723_234000.WAV	0	Tsalapitsa_rice	2022	Bufotes viridis	Common Song	0	25.2
20220723_234000.WAV	0	Tsalapitsa_rice	2022	Bufotes viridis	Common Song	0	25.2
20220723_234000.WAV	0	Tsalapitsa_rice	2022	Bufotes viridis	Common Song	0	25.2
20220723_234000.WAV	1	Tsalapitsa_rice	2022	Bufotes viridis	Common Song	0	25.2
20220719_192000.WAV	0	Tsalapitsa_rice	2022	Bufotes viridis	Common Song	0	20.5
20220719_192000.WAV	0	Tsalapitsa_rice	2022	Bufotes viridis	Common Song	0	20.5
20220719_192000.WAV	0	Tsalapitsa_rice	2022	Bufotes viridis	Common Song	0	20.5
20220719_192000.WAV	0	Tsalapitsa_rice	2022	Bufotes viridis	Common Song	0	20.5
20220719_192000.WAV	0	Tsalapitsa_rice	2022	Bufotes viridis	Common Song	0	20.5
20220719_192000.WAV	0	Tsalapitsa_rice	2022	Bufotes viridis	Common Song	0	20.5
20220719_192000.WAV	0	Tsalapitsa_rice	2022	Bufotes viridis	Common Song	0	20.5
20220719_192000.WAV	0	Tsalapitsa_rice	2022	Bufotes viridis	Common Song	0	20.5
20220719_192000.WAV	1	Tsalapitsa_rice	2022	Bufotes viridis	Common Song	0	20.5
20220719_192000.WAV	1	Tsalapitsa_rice	2022	Bufotes viridis	Common Song	0	20.5
20220724_232000.WAV	1	Tsalapitsa_rice	2022	Bufotes viridis	Common Song	0	24.5
20220724_232000.WAV	0	Tsalapitsa_rice	2022	Bufotes viridis	Common Song	0	24.5
20220724_232000.WAV	0	Tsalapitsa_rice	2022	Bufotes viridis	Common Song	0	24.5
20220724_232000.WAV	0	Tsalapitsa_rice	2022	Bufotes viridis	Common Song	0	24.5
20220724_232000.WAV	0	Tsalapitsa_rice	2022	Bufotes viridis	Common Song	0	24.5
20220724_232000.WAV	1	Tsalapitsa_rice	2022	Bufotes viridis	Common Song	0	24.5
20220724_232000.WAV	0	Tsalapitsa_rice	2022	Bufotes viridis	Common Song	0	24.5
20220724_220000.WAV	0	Tsalapitsa_rice	2022	Bufotes viridis	Common Song	0	24.5
20220724_232000.WAV	0	Tsalapitsa_rice	2022	Bufotes viridis	Common Song	0	24.5
20220720_190000.WAV	1	Tsalapitsa_rice	2022	Bufotes viridis	Common Song	0	21.3
20220724_232000.WAV	0	Tsalapitsa_rice	2022	Bufotes viridis	Common Song	0	24.5
20220724_220000.WAV	0	Tsalapitsa_rice	2022	Bufotes viridis	Common Song	0	24.5
20220720_190000.WAV	0	Tsalapitsa_rice	2022	Bufotes viridis	Common Song	0	21.3
20220724_220000.WAV	0	Tsalapitsa_rice	2022	Bufotes viridis	Common Song	0	24.5
20220724_232000.WAV	0	Tsalapitsa_rice	2022	Bufotes viridis	Common Song	0	24.5
20220725_224000.WAV	1	Tsalapitsa_rice	2022	Bufotes viridis	Common Song	0	24
20220720_190000.WAV	0	Tsalapitsa_rice	2022	Bufotes viridis	Common Song	0	21.3
20220724_220000.WAV	0	Tsalapitsa_rice	2022	Bufotes viridis	Common Song	0	24.5
20220725_224000.WAV	0	Tsalapitsa_rice	2022	Bufotes viridis	Common Song	0	24
20220720_190000.WAV	0	Tsalapitsa_rice	2022	Bufotes viridis	Common Song	0	21.3
20220724_220000.WAV	0	Tsalapitsa_rice	2022	Bufotes viridis	Common Song	0	24.5
20220725_224000.WAV	0	Tsalapitsa_rice	2022	Bufotes viridis	Common Song	0	24
20220720_190000.WAV	0	Tsalapitsa_rice	2022	Bufotes viridis	Common Song	0	21.3
20220724_220000.WAV	0	Tsalapitsa_rice	2022	Bufotes viridis	Common Song	0	24.5
20220725_224000.WAV	0	Tsalapitsa_rice	2022	Bufotes viridis	Common Song	0	24
20220720_190000.WAV	0	Tsalapitsa_rice	2022	Bufotes viridis	Common Song	0	21.3
20220724_220000.WAV	0	Tsalapitsa_rice	2022	Bufotes viridis	Common Song	0	24.5
20220725_224000.WAV	0	Tsalapitsa_rice	2022	Bufotes viridis	Common Song	0	24
20220720_190000.WAV	1	Tsalapitsa_rice	2022	Bufotes viridis	Common Song	0	21.3
20220724_220000.WAV	0	Tsalapitsa_rice	2022	Bufotes viridis	Common Song	0	24.5
20220725_224000.WAV	0	Tsalapitsa_rice	2022	Bufotes viridis	Common Song	0	24
20220720_190000.WAV	0	Tsalapitsa_rice	2022	Bufotes viridis	Common Song	0	21.3
20220724_220000.WAV	0	Tsalapitsa_rice	2022	Bufotes viridis	Common Song	0	24.5
20220725_224000.WAV	0	Tsalapitsa_rice	2022	Bufotes viridis	Common Song	0	24
20220720_190000.WAV	0	Tsalapitsa_rice	2022	Bufotes viridis	Common Song	0	21.3
20220724_220000.WAV	0	Tsalapitsa_rice	2022	Bufotes viridis	Common Song	0	24.5
20220725_224000.WAV	0	Tsalapitsa_rice	2022	Bufotes viridis	Common Song	0	24
20220720_190000.WAV	0	Tsalapitsa_rice	2022	Bufotes viridis	Common Song	0	21.3
20220725_224000.WAV	0	Tsalapitsa_rice	2022	Bufotes viridis	Common Song	0	24
20220725_224000.WAV	0	Tsalapitsa_rice	2022	Bufotes viridis	Common Song	0	24
20220726_232000.WAV	0	Tsalapitsa_rice	2022	Bufotes viridis	Common Song	0	24.8
20220726_232000.WAV	1	Tsalapitsa_rice	2022	Bufotes viridis	Common Song	0	24.8
20220726_232000.WAV	0	Tsalapitsa_rice	2022	Bufotes viridis	Common Song	0	24.8
20220726_232000.WAV	1	Tsalapitsa_rice	2022	Bufotes viridis	Common Song	0	24.8
20220726_232000.WAV	0	Tsalapitsa_rice	2022	Bufotes viridis	Common Song	0	24.8
20220726_232000.WAV	0	Tsalapitsa_rice	2022	Bufotes viridis	Common Song	0	24.8
20220726_232000.WAV	0	Tsalapitsa_rice	2022	Bufotes viridis	Common Song	0	24.8
20220726_232000.WAV	0	Tsalapitsa_rice	2022	Bufotes viridis	Common Song	0	24.8
20220726_232000.WAV	0	Tsalapitsa_rice	2022	Bufotes viridis	Common Song	0	24.8
20220726_232000.WAV	0	Tsalapitsa_rice	2022	Bufotes viridis	Common Song	0	24.8
20220721_210000.WAV	1	Tsalapitsa_rice	2022	Bufotes viridis	Common Song	0	22.6
20220721_210000.WAV	0	Tsalapitsa_rice	2022	Bufotes viridis	Common Song	0	22.6
20220721_210000.WAV	1	Tsalapitsa_rice	2022	Bufotes viridis	Common Song	0	22.6
20220721_210000.WAV	0	Tsalapitsa_rice	2022	Bufotes viridis	Common Song	0	22.6
20220721_210000.WAV	0	Tsalapitsa_rice	2022	Bufotes viridis	Common Song	0	22.6
20220721_210000.WAV	1	Tsalapitsa_rice	2022	Bufotes viridis	Common Song	0	22.6
20220721_210000.WAV	0	Tsalapitsa_rice	2022	Bufotes viridis	Common Song	0	22.6
20220721_210000.WAV	0	Tsalapitsa_rice	2022	Bufotes viridis	Common Song	0	22.6
20220724_224000.WAV	0	Tsalapitsa_rice	2022	Bufotes viridis	Common Song	0	24.5
20220721_210000.WAV	0	Tsalapitsa_rice	2022	Bufotes viridis	Common Song	0	22.6
20220724_224000.WAV	0	Tsalapitsa_rice	2022	Bufotes viridis	Common Song	0	24.5
20220721_210000.WAV	0	Tsalapitsa_rice	2022	Bufotes viridis	Common Song	0	22.6
20220724_224000.WAV	0	Tsalapitsa_rice	2022	Bufotes viridis	Common Song	0	24.5
20220724_224000.WAV	0	Tsalapitsa_rice	2022	Bufotes viridis	Common Song	0	24.5
20220724_224000.WAV	0	Tsalapitsa_rice	2022	Bufotes viridis	Common Song	0	24.5
20220724_224000.WAV	0	Tsalapitsa_rice	2022	Bufotes viridis	Common Song	0	24.5
20220724_224000.WAV	0	Tsalapitsa_rice	2022	Bufotes viridis	Common Song	0	24.5
20220726_234000.WAV	0	Tsalapitsa_rice	2022	Bufotes viridis	Common Song	0	24.8
20220724_224000.WAV	0	Tsalapitsa_rice	2022	Bufotes viridis	Common Song	0	24.5
20220726_234000.WAV	1	Tsalapitsa_rice	2022	Bufotes viridis	Common Song	0	24.8
20220724_224000.WAV	0	Tsalapitsa_rice	2022	Bufotes viridis	Common Song	0	24.5
20220726_234000.WAV	0	Tsalapitsa_rice	2022	Bufotes viridis	Common Song	0	24.8
20220724_224000.WAV	0	Tsalapitsa_rice	2022	Bufotes viridis	Common Song	0	24.5
20220726_234000.WAV	0	Tsalapitsa_rice	2022	Bufotes viridis	Common Song	0	24.8
20220726_234000.WAV	1	Tsalapitsa_rice	2022	Bufotes viridis	Common Song	0	24.8
20220726_234000.WAV	1	Tsalapitsa_rice	2022	Bufotes viridis	Common Song	0	24.8
20220726_234000.WAV	1	Tsalapitsa_rice	2022	Bufotes viridis	Common Song	0	24.8
20220726_234000.WAV	0	Tsalapitsa_rice	2022	Bufotes viridis	Common Song	0	24.8
20220726_234000.WAV	1	Tsalapitsa_rice	2022	Bufotes viridis	Common Song	0	24.8
20220728_210000.WAV	0	Tsalapitsa_rice	2022	Bufotes viridis	Common Song	0	23.7
20220726_234000.WAV	0	Tsalapitsa_rice	2022	Bufotes viridis	Common Song	0	24.8
20220728_210000.WAV	0	Tsalapitsa_rice	2022	Bufotes viridis	Common Song	0	23.7
20220728_210000.WAV	0	Tsalapitsa_rice	2022	Bufotes viridis	Common Song	0	23.7
20220728_210000.WAV	0	Tsalapitsa_rice	2022	Bufotes viridis	Common Song	0	23.7
20220728_210000.WAV	0	Tsalapitsa_rice	2022	Bufotes viridis	Common Song	0	23.7
20220728_210000.WAV	0	Tsalapitsa_rice	2022	Bufotes viridis	Common Song	0	23.7
20220728_210000.WAV	0	Tsalapitsa_rice	2022	Bufotes viridis	Common Song	0	23.7
20220728_210000.WAV	0	Tsalapitsa_rice	2022	Bufotes viridis	Common Song	0	23.7
20220728_210000.WAV	0	Tsalapitsa_rice	2022	Bufotes viridis	Common Song	0	23.7
20220728_210000.WAV	0	Tsalapitsa_rice	2022	Bufotes viridis	Common Song	0	23.7
20220728_200000.WAV	0	Tsalapitsa_rice	2022	Bufotes viridis	Common Song	0	23.7
20220728_200000.WAV	0	Tsalapitsa_rice	2022	Bufotes viridis	Common Song	0	23.7
20220728_200000.WAV	0	Tsalapitsa_rice	2022	Bufotes viridis	Common Song	0	23.7
20220728_200000.WAV	0	Tsalapitsa_rice	2022	Bufotes viridis	Common Song	0	23.7
20220728_200000.WAV	0	Tsalapitsa_rice	2022	Bufotes viridis	Common Song	0	23.7
20220728_200000.WAV	0	Tsalapitsa_rice	2022	Bufotes viridis	Common Song	0	23.7
20220728_200000.WAV	0	Tsalapitsa_rice	2022	Bufotes viridis	Common Song	0	23.7
20220728_200000.WAV	0	Tsalapitsa_rice	2022	Bufotes viridis	Common Song	0	23.7
20220728_200000.WAV	0	Tsalapitsa_rice	2022	Bufotes viridis	Common Song	0	23.7
20220728_200000.WAV	0	Tsalapitsa_rice	2022	Bufotes viridis	Common Song	0	23.7
20220720_200000.WAV	0	Tsalapitsa_rice	2022	Bufotes viridis	Common Song	0	21.3
20220720_200000.WAV	0	Tsalapitsa_rice	2022	Bufotes viridis	Common Song	0	21.3
20220725_200000.WAV	0	Tsalapitsa_rice	2022	Bufotes viridis	Common Song	0	24
20220720_200000.WAV	0	Tsalapitsa_rice	2022	Bufotes viridis	Common Song	0	21.3
20220725_200000.WAV	0	Tsalapitsa_rice	2022	Bufotes viridis	Common Song	0	24
20220720_200000.WAV	0	Tsalapitsa_rice	2022	Bufotes viridis	Common Song	0	21.3
20220725_200000.WAV	0	Tsalapitsa_rice	2022	Bufotes viridis	Common Song	0	24
20220720_200000.WAV	0	Tsalapitsa_rice	2022	Bufotes viridis	Common Song	0	21.3
20220721_220000.WAV	1	Tsalapitsa_rice	2022	Bufotes viridis	Common Song	0	22.6
20220725_200000.WAV	0	Tsalapitsa_rice	2022	Bufotes viridis	Common Song	0	24
20220720_200000.WAV	1	Tsalapitsa_rice	2022	Bufotes viridis	Common Song	0	21.3
20220721_220000.WAV	0	Tsalapitsa_rice	2022	Bufotes viridis	Common Song	0	22.6
20220725_200000.WAV	1	Tsalapitsa_rice	2022	Bufotes viridis	Common Song	0	24
20220720_200000.WAV	0	Tsalapitsa_rice	2022	Bufotes viridis	Common Song	0	21.3
20220721_220000.WAV	0	Tsalapitsa_rice	2022	Bufotes viridis	Common Song	0	22.6
20220725_200000.WAV	0	Tsalapitsa_rice	2022	Bufotes viridis	Common Song	0	24
20220720_200000.WAV	0	Tsalapitsa_rice	2022	Bufotes viridis	Common Song	0	21.3
20220721_220000.WAV	0	Tsalapitsa_rice	2022	Bufotes viridis	Common Song	0	22.6
20220725_200000.WAV	0	Tsalapitsa_rice	2022	Bufotes viridis	Common Song	0	24
20220720_200000.WAV	0	Tsalapitsa_rice	2022	Bufotes viridis	Common Song	0	21.3
20220721_220000.WAV	0	Tsalapitsa_rice	2022	Bufotes viridis	Common Song	0	22.6
20220725_200000.WAV	0	Tsalapitsa_rice	2022	Bufotes viridis	Common Song	0	24
20220720_200000.WAV	1	Tsalapitsa_rice	2022	Bufotes viridis	Common Song	0	21.3
20220721_220000.WAV	0	Tsalapitsa_rice	2022	Bufotes viridis	Common Song	0	22.6
20220725_200000.WAV	0	Tsalapitsa_rice	2022	Bufotes viridis	Common Song	0	24
20220721_220000.WAV	0	Tsalapitsa_rice	2022	Bufotes viridis	Common Song	0	22.6
20220725_200000.WAV	0	Tsalapitsa_rice	2022	Bufotes viridis	Common Song	0	24
20220721_220000.WAV	0	Tsalapitsa_rice	2022	Bufotes viridis	Common Song	0	22.6
20220721_220000.WAV	0	Tsalapitsa_rice	2022	Bufotes viridis	Common Song	0	22.6
20220721_220000.WAV	0	Tsalapitsa_rice	2022	Bufotes viridis	Common Song	0	22.6
20220721_194000.WAV	0	Tsalapitsa_rice	2022	Bufotes viridis	Common Song	0	22.6
20220721_194000.WAV	1	Tsalapitsa_rice	2022	Bufotes viridis	Common Song	0	22.6
20220721_194000.WAV	0	Tsalapitsa_rice	2022	Bufotes viridis	Common Song	0	22.6
20220721_194000.WAV	1	Tsalapitsa_rice	2022	Bufotes viridis	Common Song	0	22.6
20220721_194000.WAV	1	Tsalapitsa_rice	2022	Bufotes viridis	Common Song	0	22.6
20220721_194000.WAV	0	Tsalapitsa_rice	2022	Bufotes viridis	Common Song	0	22.6
20220721_194000.WAV	0	Tsalapitsa_rice	2022	Bufotes viridis	Common Song	0	22.6
20220721_194000.WAV	0	Tsalapitsa_rice	2022	Bufotes viridis	Common Song	0	22.6
20220721_194000.WAV	0	Tsalapitsa_rice	2022	Bufotes viridis	Common Song	0	22.6
20220721_194000.WAV	1	Tsalapitsa_rice	2022	Bufotes viridis	Common Song	0	22.6
20220725_230000.WAV	0	Tsalapitsa_rice	2022	Bufotes viridis	Common Song	0	24
20220725_230000.WAV	0	Tsalapitsa_rice	2022	Bufotes viridis	Common Song	0	24
20220725_230000.WAV	1	Tsalapitsa_rice	2022	Bufotes viridis	Common Song	0	24
20220725_230000.WAV	0	Tsalapitsa_rice	2022	Bufotes viridis	Common Song	0	24
20220725_230000.WAV	1	Tsalapitsa_rice	2022	Bufotes viridis	Common Song	0	24
20220725_230000.WAV	0	Tsalapitsa_rice	2022	Bufotes viridis	Common Song	0	24
20220725_230000.WAV	0	Tsalapitsa_rice	2022	Bufotes viridis	Common Song	0	24
20220725_230000.WAV	1	Tsalapitsa_rice	2022	Bufotes viridis	Common Song	0	24
20220725_230000.WAV	0	Tsalapitsa_rice	2022	Bufotes viridis	Common Song	0	24
20220725_230000.WAV	0	Tsalapitsa_rice	2022	Bufotes viridis	Common Song	0	24
20220721_192000.WAV	0	Tsalapitsa_rice	2022	Bufotes viridis	Common Song	0	22.6
20220720_222000.WAV	0	Tsalapitsa_rice	2022	Bufotes viridis	Common Song	0	21.3
20220721_192000.WAV	0	Tsalapitsa_rice	2022	Bufotes viridis	Common Song	0	22.6
20220720_222000.WAV	0	Tsalapitsa_rice	2022	Bufotes viridis	Common Song	0	21.3
20220721_192000.WAV	0	Tsalapitsa_rice	2022	Bufotes viridis	Common Song	0	22.6
20220720_222000.WAV	0	Tsalapitsa_rice	2022	Bufotes viridis	Common Song	0	21.3
20220721_192000.WAV	0	Tsalapitsa_rice	2022	Bufotes viridis	Common Song	0	22.6
20220720_222000.WAV	0	Tsalapitsa_rice	2022	Bufotes viridis	Common Song	0	21.3
20220721_192000.WAV	0	Tsalapitsa_rice	2022	Bufotes viridis	Common Song	0	22.6
20220720_222000.WAV	1	Tsalapitsa_rice	2022	Bufotes viridis	Common Song	0	21.3
20220721_192000.WAV	0	Tsalapitsa_rice	2022	Bufotes viridis	Common Song	0	22.6
20220720_222000.WAV	0	Tsalapitsa_rice	2022	Bufotes viridis	Common Song	0	21.3
20220721_192000.WAV	0	Tsalapitsa_rice	2022	Bufotes viridis	Common Song	0	22.6
20220720_222000.WAV	0	Tsalapitsa_rice	2022	Bufotes viridis	Common Song	0	21.3
20220729_212000.WAV	0	Tsalapitsa_rice	2022	Bufotes viridis	Common Song	0.4	23.2
20220721_192000.WAV	1	Tsalapitsa_rice	2022	Bufotes viridis	Common Song	0	22.6
20220720_222000.WAV	0	Tsalapitsa_rice	2022	Bufotes viridis	Common Song	0	21.3
20220729_212000.WAV	0	Tsalapitsa_rice	2022	Bufotes viridis	Common Song	0.4	23.2
20220721_192000.WAV	0	Tsalapitsa_rice	2022	Bufotes viridis	Common Song	0	22.6
20220720_222000.WAV	0	Tsalapitsa_rice	2022	Bufotes viridis	Common Song	0	21.3
20220729_212000.WAV	0	Tsalapitsa_rice	2022	Bufotes viridis	Common Song	0.4	23.2
20220721_192000.WAV	0	Tsalapitsa_rice	2022	Bufotes viridis	Common Song	0	22.6
20220720_222000.WAV	1	Tsalapitsa_rice	2022	Bufotes viridis	Common Song	0	21.3
20220729_212000.WAV	0	Tsalapitsa_rice	2022	Bufotes viridis	Common Song	0.4	23.2
20220729_212000.WAV	0	Tsalapitsa_rice	2022	Bufotes viridis	Common Song	0.4	23.2
20220729_212000.WAV	0	Tsalapitsa_rice	2022	Bufotes viridis	Common Song	0.4	23.2
20220729_212000.WAV	0	Tsalapitsa_rice	2022	Bufotes viridis	Common Song	0.4	23.2
20220729_212000.WAV	0	Tsalapitsa_rice	2022	Bufotes viridis	Common Song	0.4	23.2
20220729_200000.WAV	0	Tsalapitsa_rice	2022	Bufotes viridis	Common Song	0.4	23.2
20220729_212000.WAV	0	Tsalapitsa_rice	2022	Bufotes viridis	Common Song	0.4	23.2
20220729_200000.WAV	0	Tsalapitsa_rice	2022	Bufotes viridis	Common Song	0.4	23.2
20220729_212000.WAV	0	Tsalapitsa_rice	2022	Bufotes viridis	Common Song	0.4	23.2
20220729_200000.WAV	1	Tsalapitsa_rice	2022	Bufotes viridis	Common Song	0.4	23.2
20220729_200000.WAV	0	Tsalapitsa_rice	2022	Bufotes viridis	Common Song	0.4	23.2
20220729_200000.WAV	0	Tsalapitsa_rice	2022	Bufotes viridis	Common Song	0.4	23.2
20220729_200000.WAV	1	Tsalapitsa_rice	2022	Bufotes viridis	Common Song	0.4	23.2
20220729_200000.WAV	1	Tsalapitsa_rice	2022	Bufotes viridis	Common Song	0.4	23.2
20220729_200000.WAV	0	Tsalapitsa_rice	2022	Bufotes viridis	Common Song	0.4	23.2
20220729_200000.WAV	0	Tsalapitsa_rice	2022	Bufotes viridis	Common Song	0.4	23.2
20220729_200000.WAV	0	Tsalapitsa_rice	2022	Bufotes viridis	Common Song	0.4	23.2
20220719_230000.WAV	0	Tsalapitsa_rice	2022	Bufotes viridis	Common Song	0	20.5
20220719_230000.WAV	0	Tsalapitsa_rice	2022	Bufotes viridis	Common Song	0	20.5
20220719_230000.WAV	0	Tsalapitsa_rice	2022	Bufotes viridis	Common Song	0	20.5
20220719_230000.WAV	0	Tsalapitsa_rice	2022	Bufotes viridis	Common Song	0	20.5
20220719_230000.WAV	0	Tsalapitsa_rice	2022	Bufotes viridis	Common Song	0	20.5
20220719_230000.WAV	0	Tsalapitsa_rice	2022	Bufotes viridis	Common Song	0	20.5
20220719_230000.WAV	1	Tsalapitsa_rice	2022	Bufotes viridis	Common Song	0	20.5
20220719_230000.WAV	0	Tsalapitsa_rice	2022	Bufotes viridis	Common Song	0	20.5
20220719_230000.WAV	0	Tsalapitsa_rice	2022	Bufotes viridis	Common Song	0	20.5
20220719_230000.WAV	1	Tsalapitsa_rice	2022	Bufotes viridis	Common Song	0	20.5
20220722_204000.WAV	0	Tsalapitsa_rice	2022	Bufotes viridis	Common Song	0	24.2
20220720_220000.WAV	0	Tsalapitsa_rice	2022	Bufotes viridis	Common Song	0	21.3
20220722_204000.WAV	0	Tsalapitsa_rice	2022	Bufotes viridis	Common Song	0	24.2
20220720_220000.WAV	1	Tsalapitsa_rice	2022	Bufotes viridis	Common Song	0	21.3
20220722_204000.WAV	0	Tsalapitsa_rice	2022	Bufotes viridis	Common Song	0	24.2
20220720_220000.WAV	0	Tsalapitsa_rice	2022	Bufotes viridis	Common Song	0	21.3
20220722_204000.WAV	0	Tsalapitsa_rice	2022	Bufotes viridis	Common Song	0	24.2
20220720_220000.WAV	1	Tsalapitsa_rice	2022	Bufotes viridis	Common Song	0	21.3
20220722_204000.WAV	0	Tsalapitsa_rice	2022	Bufotes viridis	Common Song	0	24.2
20220724_212000.WAV	0	Tsalapitsa_rice	2022	Bufotes viridis	Common Song	0	24.5
20220720_220000.WAV	0	Tsalapitsa_rice	2022	Bufotes viridis	Common Song	0	21.3
20220722_204000.WAV	1	Tsalapitsa_rice	2022	Bufotes viridis	Common Song	0	24.2
20220724_212000.WAV	0	Tsalapitsa_rice	2022	Bufotes viridis	Common Song	0	24.5
20220720_220000.WAV	0	Tsalapitsa_rice	2022	Bufotes viridis	Common Song	0	21.3
20220722_204000.WAV	1	Tsalapitsa_rice	2022	Bufotes viridis	Common Song	0	24.2
20220724_212000.WAV	0	Tsalapitsa_rice	2022	Bufotes viridis	Common Song	0	24.5
20220720_220000.WAV	0	Tsalapitsa_rice	2022	Bufotes viridis	Common Song	0	21.3
20220722_204000.WAV	1	Tsalapitsa_rice	2022	Bufotes viridis	Common Song	0	24.2
20220724_212000.WAV	0	Tsalapitsa_rice	2022	Bufotes viridis	Common Song	0	24.5
20220720_220000.WAV	1	Tsalapitsa_rice	2022	Bufotes viridis	Common Song	0	21.3
20220722_204000.WAV	0	Tsalapitsa_rice	2022	Bufotes viridis	Common Song	0	24.2
20220724_212000.WAV	1	Tsalapitsa_rice	2022	Bufotes viridis	Common Song	0	24.5
20220720_220000.WAV	0	Tsalapitsa_rice	2022	Bufotes viridis	Common Song	0	21.3
20220722_204000.WAV	1	Tsalapitsa_rice	2022	Bufotes viridis	Common Song	0	24.2
20220724_212000.WAV	0	Tsalapitsa_rice	2022	Bufotes viridis	Common Song	0	24.5
20220720_220000.WAV	0	Tsalapitsa_rice	2022	Bufotes viridis	Common Song	0	21.3
20220724_212000.WAV	0	Tsalapitsa_rice	2022	Bufotes viridis	Common Song	0	24.5
20220724_212000.WAV	1	Tsalapitsa_rice	2022	Bufotes viridis	Common Song	0	24.5
20220724_212000.WAV	0	Tsalapitsa_rice	2022	Bufotes viridis	Common Song	0	24.5
20220724_212000.WAV	0	Tsalapitsa_rice	2022	Bufotes viridis	Common Song	0	24.5
20220726_224000.WAV	0	Tsalapitsa_rice	2022	Bufotes viridis	Common Song	0	24.8
20220726_224000.WAV	0	Tsalapitsa_rice	2022	Bufotes viridis	Common Song	0	24.8
20220726_224000.WAV	1	Tsalapitsa_rice	2022	Bufotes viridis	Common Song	0	24.8
20220726_224000.WAV	0	Tsalapitsa_rice	2022	Bufotes viridis	Common Song	0	24.8
20220726_224000.WAV	0	Tsalapitsa_rice	2022	Bufotes viridis	Common Song	0	24.8
20220726_224000.WAV	0	Tsalapitsa_rice	2022	Bufotes viridis	Common Song	0	24.8
20220726_224000.WAV	0	Tsalapitsa_rice	2022	Bufotes viridis	Common Song	0	24.8
20220726_224000.WAV	1	Tsalapitsa_rice	2022	Bufotes viridis	Common Song	0	24.8
20220726_224000.WAV	0	Tsalapitsa_rice	2022	Bufotes viridis	Common Song	0	24.8
20220726_224000.WAV	1	Tsalapitsa_rice	2022	Bufotes viridis	Common Song	0	24.8
20220721_202000.WAV	0	Tsalapitsa_rice	2022	Bufotes viridis	Common Song	0	22.6
20220723_224000.WAV	0	Tsalapitsa_rice	2022	Bufotes viridis	Common Song	0	25.2
20220721_202000.WAV	0	Tsalapitsa_rice	2022	Bufotes viridis	Common Song	0	22.6
20220723_224000.WAV	0	Tsalapitsa_rice	2022	Bufotes viridis	Common Song	0	25.2
20220721_202000.WAV	0	Tsalapitsa_rice	2022	Bufotes viridis	Common Song	0	22.6
20220723_224000.WAV	1	Tsalapitsa_rice	2022	Bufotes viridis	Common Song	0	25.2
20220721_202000.WAV	0	Tsalapitsa_rice	2022	Bufotes viridis	Common Song	0	22.6
20220723_224000.WAV	0	Tsalapitsa_rice	2022	Bufotes viridis	Common Song	0	25.2
20220721_202000.WAV	0	Tsalapitsa_rice	2022	Bufotes viridis	Common Song	0	22.6
20220723_224000.WAV	0	Tsalapitsa_rice	2022	Bufotes viridis	Common Song	0	25.2
20220721_202000.WAV	0	Tsalapitsa_rice	2022	Bufotes viridis	Common Song	0	22.6
20220723_224000.WAV	0	Tsalapitsa_rice	2022	Bufotes viridis	Common Song	0	25.2
20220721_202000.WAV	0	Tsalapitsa_rice	2022	Bufotes viridis	Common Song	0	22.6
20220723_224000.WAV	0	Tsalapitsa_rice	2022	Bufotes viridis	Common Song	0	25.2
20220721_202000.WAV	0	Tsalapitsa_rice	2022	Bufotes viridis	Common Song	0	22.6
20220723_224000.WAV	0	Tsalapitsa_rice	2022	Bufotes viridis	Common Song	0	25.2
20220721_202000.WAV	0	Tsalapitsa_rice	2022	Bufotes viridis	Common Song	0	22.6
20220723_224000.WAV	0	Tsalapitsa_rice	2022	Bufotes viridis	Common Song	0	25.2
20220721_202000.WAV	0	Tsalapitsa_rice	2022	Bufotes viridis	Common Song	0	22.6
20220723_224000.WAV	1	Tsalapitsa_rice	2022	Bufotes viridis	Common Song	0	25.2
20220729_204000.WAV	0	Tsalapitsa_rice	2022	Bufotes viridis	Common Song	0.4	23.2
20220729_204000.WAV	0	Tsalapitsa_rice	2022	Bufotes viridis	Common Song	0.4	23.2
20220729_204000.WAV	1	Tsalapitsa_rice	2022	Bufotes viridis	Common Song	0.4	23.2
20220729_204000.WAV	0	Tsalapitsa_rice	2022	Bufotes viridis	Common Song	0.4	23.2
20220729_204000.WAV	0	Tsalapitsa_rice	2022	Bufotes viridis	Common Song	0.4	23.2
20220729_204000.WAV	0	Tsalapitsa_rice	2022	Bufotes viridis	Common Song	0.4	23.2
20220729_204000.WAV	0	Tsalapitsa_rice	2022	Bufotes viridis	Common Song	0.4	23.2
20220725_232000.WAV	1	Tsalapitsa_rice	2022	Bufotes viridis	Common Song	0	24
20220729_204000.WAV	0	Tsalapitsa_rice	2022	Bufotes viridis	Common Song	0.4	23.2
20220725_232000.WAV	1	Tsalapitsa_rice	2022	Bufotes viridis	Common Song	0	24
20220729_204000.WAV	0	Tsalapitsa_rice	2022	Bufotes viridis	Common Song	0.4	23.2
20220725_232000.WAV	0	Tsalapitsa_rice	2022	Bufotes viridis	Common Song	0	24
20220729_204000.WAV	1	Tsalapitsa_rice	2022	Bufotes viridis	Common Song	0.4	23.2
20220725_232000.WAV	0	Tsalapitsa_rice	2022	Bufotes viridis	Common Song	0	24
20220721_232000.WAV	0	Tsalapitsa_rice	2022	Bufotes viridis	Common Song	0	22.6
20220725_232000.WAV	0	Tsalapitsa_rice	2022	Bufotes viridis	Common Song	0	24
20220721_232000.WAV	0	Tsalapitsa_rice	2022	Bufotes viridis	Common Song	0	22.6
20220725_232000.WAV	0	Tsalapitsa_rice	2022	Bufotes viridis	Common Song	0	24
20220721_232000.WAV	0	Tsalapitsa_rice	2022	Bufotes viridis	Common Song	0	22.6
20220725_232000.WAV	0	Tsalapitsa_rice	2022	Bufotes viridis	Common Song	0	24
20220721_232000.WAV	0	Tsalapitsa_rice	2022	Bufotes viridis	Common Song	0	22.6
20220725_232000.WAV	0	Tsalapitsa_rice	2022	Bufotes viridis	Common Song	0	24
20220721_232000.WAV	0	Tsalapitsa_rice	2022	Bufotes viridis	Common Song	0	22.6
20220725_232000.WAV	0	Tsalapitsa_rice	2022	Bufotes viridis	Common Song	0	24
20220721_232000.WAV	0	Tsalapitsa_rice	2022	Bufotes viridis	Common Song	0	22.6
20220725_232000.WAV	0	Tsalapitsa_rice	2022	Bufotes viridis	Common Song	0	24
20220721_232000.WAV	0	Tsalapitsa_rice	2022	Bufotes viridis	Common Song	0	22.6
20220721_232000.WAV	0	Tsalapitsa_rice	2022	Bufotes viridis	Common Song	0	22.6
20220721_232000.WAV	0	Tsalapitsa_rice	2022	Bufotes viridis	Common Song	0	22.6
20220721_232000.WAV	0	Tsalapitsa_rice	2022	Bufotes viridis	Common Song	0	22.6
20220729_214000.WAV	0	Tsalapitsa_rice	2022	Bufotes viridis	Common Song	0.4	23.2
20220729_214000.WAV	0	Tsalapitsa_rice	2022	Bufotes viridis	Common Song	0.4	23.2
20220729_214000.WAV	0	Tsalapitsa_rice	2022	Bufotes viridis	Common Song	0.4	23.2
20220729_214000.WAV	0	Tsalapitsa_rice	2022	Bufotes viridis	Common Song	0.4	23.2
20220729_214000.WAV	1	Tsalapitsa_rice	2022	Bufotes viridis	Common Song	0.4	23.2
20220729_214000.WAV	1	Tsalapitsa_rice	2022	Bufotes viridis	Common Song	0.4	23.2
20220729_214000.WAV	0	Tsalapitsa_rice	2022	Bufotes viridis	Common Song	0.4	23.2
20220729_214000.WAV	1	Tsalapitsa_rice	2022	Bufotes viridis	Common Song	0.4	23.2
20220729_214000.WAV	0	Tsalapitsa_rice	2022	Bufotes viridis	Common Song	0.4	23.2
20220729_214000.WAV	1	Tsalapitsa_rice	2022	Bufotes viridis	Common Song	0.4	23.2
20220720_232000.WAV	0	Tsalapitsa_rice	2022	Bufotes viridis	Common Song	0	21.3
20220720_232000.WAV	1	Tsalapitsa_rice	2022	Bufotes viridis	Common Song	0	21.3
20220726_192000.WAV	0	Tsalapitsa_rice	2022	Bufotes viridis	Common Song	0	24.8
20220720_232000.WAV	0	Tsalapitsa_rice	2022	Bufotes viridis	Common Song	0	21.3
20220726_192000.WAV	0	Tsalapitsa_rice	2022	Bufotes viridis	Common Song	0	24.8
20220720_232000.WAV	1	Tsalapitsa_rice	2022	Bufotes viridis	Common Song	0	21.3
20220726_192000.WAV	0	Tsalapitsa_rice	2022	Bufotes viridis	Common Song	0	24.8
20220720_232000.WAV	0	Tsalapitsa_rice	2022	Bufotes viridis	Common Song	0	21.3
20220726_192000.WAV	0	Tsalapitsa_rice	2022	Bufotes viridis	Common Song	0	24.8
20220720_232000.WAV	0	Tsalapitsa_rice	2022	Bufotes viridis	Common Song	0	21.3
20220726_192000.WAV	0	Tsalapitsa_rice	2022	Bufotes viridis	Common Song	0	24.8
20220720_232000.WAV	0	Tsalapitsa_rice	2022	Bufotes viridis	Common Song	0	21.3
20220726_192000.WAV	1	Tsalapitsa_rice	2022	Bufotes viridis	Common Song	0	24.8
20220720_232000.WAV	0	Tsalapitsa_rice	2022	Bufotes viridis	Common Song	0	21.3
20220726_192000.WAV	1	Tsalapitsa_rice	2022	Bufotes viridis	Common Song	0	24.8
20220720_232000.WAV	0	Tsalapitsa_rice	2022	Bufotes viridis	Common Song	0	21.3
20220726_192000.WAV	1	Tsalapitsa_rice	2022	Bufotes viridis	Common Song	0	24.8
20220720_232000.WAV	0	Tsalapitsa_rice	2022	Bufotes viridis	Common Song	0	21.3
20220726_192000.WAV	0	Tsalapitsa_rice	2022	Bufotes viridis	Common Song	0	24.8
20220726_192000.WAV	0	Tsalapitsa_rice	2022	Bufotes viridis	Common Song	0	24.8
20220724_210000.WAV	1	Tsalapitsa_rice	2022	Bufotes viridis	Common Song	0	24.5
20220724_210000.WAV	0	Tsalapitsa_rice	2022	Bufotes viridis	Common Song	0	24.5
20220724_210000.WAV	0	Tsalapitsa_rice	2022	Bufotes viridis	Common Song	0	24.5
20220724_210000.WAV	0	Tsalapitsa_rice	2022	Bufotes viridis	Common Song	0	24.5
20220724_210000.WAV	0	Tsalapitsa_rice	2022	Bufotes viridis	Common Song	0	24.5
20220724_210000.WAV	0	Tsalapitsa_rice	2022	Bufotes viridis	Common Song	0	24.5
20220724_210000.WAV	0	Tsalapitsa_rice	2022	Bufotes viridis	Common Song	0	24.5
20220724_210000.WAV	0	Tsalapitsa_rice	2022	Bufotes viridis	Common Song	0	24.5
20220724_210000.WAV	0	Tsalapitsa_rice	2022	Bufotes viridis	Common Song	0	24.5
20220724_210000.WAV	0	Tsalapitsa_rice	2022	Bufotes viridis	Common Song	0	24.5
20220722_212000.WAV	0	Tsalapitsa_rice	2022	Bufotes viridis	Common Song	0	24.2
20220722_212000.WAV	1	Tsalapitsa_rice	2022	Bufotes viridis	Common Song	0	24.2
20220722_212000.WAV	0	Tsalapitsa_rice	2022	Bufotes viridis	Common Song	0	24.2
20220722_212000.WAV	0	Tsalapitsa_rice	2022	Bufotes viridis	Common Song	0	24.2
20220720_234000.WAV	0	Tsalapitsa_rice	2022	Bufotes viridis	Common Song	0	21.3
20220722_212000.WAV	0	Tsalapitsa_rice	2022	Bufotes viridis	Common Song	0	24.2
20220720_234000.WAV	0	Tsalapitsa_rice	2022	Bufotes viridis	Common Song	0	21.3
20220722_212000.WAV	0	Tsalapitsa_rice	2022	Bufotes viridis	Common Song	0	24.2
20220720_234000.WAV	0	Tsalapitsa_rice	2022	Bufotes viridis	Common Song	0	21.3
20220722_212000.WAV	0	Tsalapitsa_rice	2022	Bufotes viridis	Common Song	0	24.2
20220722_190000.WAV	1	Tsalapitsa_rice	2022	Bufotes viridis	Common Song	0	24.2
20220720_234000.WAV	0	Tsalapitsa_rice	2022	Bufotes viridis	Common Song	0	21.3
20220722_212000.WAV	0	Tsalapitsa_rice	2022	Bufotes viridis	Common Song	0	24.2
20220722_190000.WAV	0	Tsalapitsa_rice	2022	Bufotes viridis	Common Song	0	24.2
20220720_234000.WAV	0	Tsalapitsa_rice	2022	Bufotes viridis	Common Song	0	21.3
20220722_212000.WAV	0	Tsalapitsa_rice	2022	Bufotes viridis	Common Song	0	24.2
20220722_190000.WAV	0	Tsalapitsa_rice	2022	Bufotes viridis	Common Song	0	24.2
20220720_234000.WAV	0	Tsalapitsa_rice	2022	Bufotes viridis	Common Song	0	21.3
20220722_212000.WAV	0	Tsalapitsa_rice	2022	Bufotes viridis	Common Song	0	24.2
[truncated: 78,123 more rows]
